# Supplementary material for: PfMAP-2 is essential for male gametogenesis in the malaria parasite Plasmodium falciparum
Source: Sci Rep. 2020 Jul 17;10:11930. doi: 10.1038/s41598-020-68717-5 (PMC7368081; doi:10.1038/s41598-020-68717-5)
Supplement: Supplementary file 2 — Supplementary file2 (XLSX 835 kb) [file 41598_2020_68717_MOESM2_ESM.xlsx]

## Sheet: Dataset 1_2xBKG_OR_genes_1NA
GeneID	DESCRIPTION	gametocyte genes (Young, 2005)	stage V ON (repl. 1)	stage V ON (repl. 2)	stage V ON act. (repl. 1)	stage V ON act. (repl. 2)	stage V OFF (repl. 1)	stage V OFF (repl. 2)	stage V OFF act. (repl. 1)	stage V OFF act. (repl. 2)	fold change (log2) ON all vs OFF all	p-value	fold change (log2) ON vs OFF (repl. 1)	fold change (log2) ON vs OFF (repl. 2)	fold change (log2) ON act. vs OFF act. (repl. 1)	fold change (log2) ON act. vs OFF act. (repl. 2)
PF3D7_1215300	10 kDa chaperonin		-0.717	-0.673	-0.659	-0.436	-0.718	-0.657	-0.707	-0.728	0.08125	0.257297	0.001	-0.016	0.048	0.292
PF3D7_1123900	13 kDa ribonucleoprotein-associated protein, putative		-1.507	-1.537	-1.599	-1.355	-1.625	-1.47	-1.712	-1.485	0.0735	0.381229	0.118	-0.067	0.113	0.13
PF3D7_0818200	14-3-3 protein		-1.889	-2.266	-2.106	-2.286	-1.985	-2.284	-2.053	-2.221	-0.001	0.993374	0.096	0.018	-0.053	-0.065
PF3D7_1362100	14-3-3 protein	1	3.467	3.588	3.661	3.43	3.527	3.93	3.6	4.069	-0.245	0.131729	-0.06	-0.342	0.061	-0.639
PF3D7_1422900	14-3-3 protein, putative		2.264	1.908	2.208	1.5	2.106	1.966	2.067	1.767	-0.0065	0.973927	0.158	-0.058	0.141	-0.267
PF3D7_0112300	18S ribosomal RNA		-1.352	-2.044	-1.563	-1.942	-1.398	-2.122	-1.59	-1.805	0.0035	0.988052	0.046	0.078	0.027	-0.137
PF3D7_0531600	18S ribosomal RNA		-0.828	-0.799	-0.903	-0.874	-0.671	-0.958	-0.901	-0.76	-0.0285	0.695708	-0.157	0.159	-0.002	-0.114
PF3D7_0725600	18S ribosomal RNA		-0.137	-0.416	-0.446	-0.758	-0.051	-0.283	0.018	-0.401	-0.26	0.156211	-0.086	-0.133	-0.464	-0.357
PF3D7_1148600	18S ribosomal RNA		-1.828	-1.671	-2.275	-1.779	-1.9	-1.998	-2.163	-1.666	0.0435	0.805224	0.072	0.327	-0.112	-0.113
PF3D7_0522300	18S rRNA (guanine-N(7))-methyltransferase, putative		-0.688	-0.703	-0.745	-0.578	-0.73	-0.9	-0.833	-0.714	0.11575	0.0869084	0.042	0.197	0.088	0.136
PF3D7_1444300	1-acyl-sn-glycerol-3-phosphate acyltransferase, putative		1.179	1.317	0.952	1.185	1.119	1.307	0.988	1.313	-0.0235	0.836841	0.06	0.01	-0.036	-0.128
PF3D7_0729200	1-cys peroxiredoxin		1.007	1.278	0.871	1.136	0.856	1.104	0.784	1.029	0.12975	0.300373	0.151	0.174	0.087	0.107
PF3D7_0802200	1-cys peroxiredoxin		-1.351	-1.349	-1.408	-1.248	-1.34	-1.281	-1.401	-1.17	-0.041	0.515803	-0.011	-0.068	-0.007	-0.078
PF3D7_1467300	1-deoxy-D-xylulose 5-phosphate reductoisomerase		-1.535	-1.388	-1.58	-1.293	-1.45	-1.561	-1.611	-1.371	0.04925	0.58567	-0.085	0.173	0.031	0.078
PF3D7_1337200	1-deoxy-D-xylulose 5-phosphate synthase		-1.367	-1.932	-2.189	-1.92	-2.128	-2.129	-2.345	-2.199	0.34825	0.101971	0.761	0.197	0.156	0.279
PF3D7_1333000	20 kDa chaperonin		-0.93	-0.881	-0.929	-0.94	-0.866	-1.111	-0.971	-1.143	0.10275	0.168172	-0.064	0.23	0.042	0.203
PF3D7_1306400	26S protease regulatory subunit 10B, putative		-0.946	-0.998	-1.002	-0.838	-0.912	-0.944	-1.018	-0.88	-0.0075	0.88166	-0.034	-0.054	0.016	0.042
PF3D7_1008400	26S protease regulatory subunit 4, putative		-1.179	-1.182	-1.263	-1.095	-1.123	-1.161	-1.26	-1.125	-0.0125	0.799158	-0.056	-0.021	-0.003	0.03
PF3D7_1130400	26S protease regulatory subunit 6A, putative		-0.181	-0.091	-0.192	0.02	-0.176	-0.029	-0.237	-0.044	0.0105	0.886721	-0.005	-0.062	0.045	0.064
PF3D7_0413600	26S protease regulatory subunit 6B, putative		-1.187	-1.125	-1.389	-1.107	-1.192	-1.066	-1.305	-0.996	-0.06225	0.532897	0.005	-0.059	-0.084	-0.111
PF3D7_1311500	26S protease regulatory subunit 7, putative		-1.106	-1.11	-1.119	-1.014	-1.114	-1.114	-1.07	-1.05	-0.00025	0.993487	0.008	0.004	-0.049	0.036
PF3D7_1248900	26S protease regulatory subunit 8, putative		-0.583	-0.744	-0.607	-0.512	-0.58	-0.408	-0.607	-0.437	-0.1035	0.188158	-0.003	-0.336	0	-0.075
PF3D7_0317800	26S proteasome non-ATPase regulatory subunit 9, putative		-2.104	-2.262	-2.208	-1.927	-2.282	-2.217	-2.243	-2.28	0.13025	0.13488	0.178	-0.045	0.035	0.353
PF3D7_1017900	26S proteasome regulatory subunit p55, putative		-0.657	-0.601	-0.592	-0.533	-0.607	-0.49	-0.578	-0.443	-0.06625	0.19787	-0.05	-0.111	-0.014	-0.09
PF3D7_0205900	26S proteasome regulatory subunit RPN1, putative		-0.378	-0.135	-0.43	0.015	-0.367	-0.152	-0.452	-0.07	0.02825	0.844058	-0.011	0.017	0.022	0.085
PF3D7_0807800	26S proteasome regulatory subunit RPN10, putative		-0.055	-0.195	-0.083	-0.248	-0.041	-0.078	-0.012	-0.154	-0.074	0.227498	-0.014	-0.117	-0.071	-0.094
PF3D7_1368100	26S proteasome regulatory subunit RPN11, putative		-1.256	-1.253	-1.44	-1.192	-1.293	-1.129	-1.44	-1.127	-0.038	0.694856	0.037	-0.124	0	-0.065
PF3D7_0312300	26S proteasome regulatory subunit RPN12, putative		-0.031	0.1	0.074	0.184	0.255	0.087	0.07	0.058	-0.03575	0.596805	-0.286	0.013	0.004	0.126
PF3D7_1414000	26S proteasome regulatory subunit RPN13, putative		0.667	0.632	0.736	0.619	0.587	0.676	0.672	0.752	-0.00825	0.853178	0.08	-0.044	0.064	-0.133
PF3D7_1466300	26S proteasome regulatory subunit RPN2, putative		-0.493	-0.348	-0.646	-0.441	-0.525	-0.349	-0.602	-0.234	-0.0545	0.619595	0.032	0.001	-0.044	-0.207
PF3D7_1338100	26S proteasome regulatory subunit RPN3, putative		-0.83	-0.955	-0.944	-0.891	-0.896	-0.859	-0.985	-0.841	-0.00975	0.828024	0.066	-0.096	0.041	-0.05
PF3D7_1402300	26S proteasome regulatory subunit RPN6		-1.308	-1.283	-1.493	-1.345	-1.5	-1.269	-1.529	-1.236	0.02625	0.779179	0.192	-0.014	0.036	-0.109
PF3D7_1129200	26S proteasome regulatory subunit RPN7, putative		-1.206	-1.013	-1.284	-0.867	-1.16	-1.063	-1.332	-1.036	0.05525	0.64974	-0.046	0.05	0.048	0.169
PF3D7_0912900	26S proteasome regulatory subunit RPN8, putative		-1.165	-1.237	-1.19	-1.022	-1.091	-1.143	-1.253	-1.212	0.02125	0.729483	-0.074	-0.094	0.063	0.19
PF3D7_1030500	26S proteasome regulatory subunit RPN9, putative		-1.456	-1.244	-1.405	-1.151	-1.45	-1.055	-1.408	-1.081	-0.0655	0.622629	-0.006	-0.189	0.003	-0.07
PF3D7_0112700	28S ribosomal RNA		-1.771	-2.009	-1.491	-1.524	-1.764	-2.127	-1.685	-1.398	0.04475	0.824053	-0.007	0.118	0.194	-0.126
PF3D7_0532000	28S ribosomal RNA		-0.462	-0.865	-0.768	-1.173	-0.535	-0.877	-0.528	-0.556	-0.193	0.297289	0.073	0.012	-0.24	-0.617
PF3D7_0726000	28S ribosomal RNA		0.054	-0.734	-0.322	-0.789	-0.134	-0.626	-0.105	-0.473	-0.11325	0.647009	0.188	-0.108	-0.217	-0.316
PF3D7_0801100	28S ribosomal RNA		-1.033	-1.039	-0.038	-0.106	-1.125	-0.792	-0.023	0.211	-0.12175	0.781934	0.092	-0.247	-0.015	-0.317
PF3D7_0830200	28S ribosomal RNA		1.33	1.601	1.125	1.371	1.412	1.247	1.305	1.378	0.02125	0.845387	-0.082	0.354	-0.18	-0.007
PF3D7_0209300	2C-methyl-D-erythritol 2,4-cyclodiphosphate synthase		-0.978	-0.982	-0.93	-1.142	-0.814	-0.974	-0.95	-0.956	-0.0845	0.202726	-0.164	-0.008	0.02	-0.186
PF3D7_0106900	2-C-methyl-D-erythritol 4-phosphate cytidylyltransferase, putative		0.332	0.67	0.37	0.47	0.38	0.6	0.356	0.632	-0.0315	0.77321	-0.048	0.07	0.014	-0.162
PF3D7_0204900	2-methoxy-6-polyprenyl-1,4-benzoquinol methylase, mitochondrial, putative		0.124	0.31	0.295	0.277	-0.056	0.478	0.177	0.417	-0.0025	0.985215	0.18	-0.168	0.118	-0.14
PF3D7_0820700	2-oxoglutarate dehydrogenase E1 component		0.997	1.141	0.975	1.069	0.975	1.142	0.989	1.13	-0.0135	0.824772	0.022	-0.001	-0.014	-0.061
PF3D7_1312600	2-oxoisovalerate dehydrogenase subunit alpha, mitochondrial, putative		1.953	2.023	2.013	2.088	1.86	2.163	1.938	2.181	-0.01625	0.854859	0.093	-0.14	0.075	-0.093
PF3D7_0504600	2-oxoisovalerate dehydrogenase subunit beta, mitochondrial, putative		0.529	0.479	0.625	0.327	0.578	0.665	0.674	0.625	-0.1455	0.0695291	-0.049	-0.186	-0.049	-0.298
PF3D7_1321500	3',5'-cyclic nucleotide phosphodiesterase, putative		-3.429	-3.396	-3.587	-3.268	-3.277	-3.518	-3.531	-3.224	-0.0325	0.763851	-0.152	0.122	-0.056	-0.044
PF3D7_0412100	30S ribosomal protein S12, mitochondrial, putative		-0.382	-0.398	-0.562	-0.51	-0.218	-0.237	-0.366	-0.111	-0.23	0.0148828	-0.164	-0.161	-0.196	-0.399
PF3D7_1413400	30S ribosomal protein S9, putative		0.967	1.145	1.108	1.243	0.892	1.219	1.004	1.235	0.02825	0.789981	0.075	-0.074	0.104	0.008
PF3D7_0105900	3'-5' exonuclease, putative		1.873	2.231	1.976	2.112	1.88	2.24	1.997	2.251	-0.044	0.727755	-0.007	-0.009	-0.021	-0.139
PF3D7_0204800	3'-5' exonuclease, putative		0.356	0.079	0.714	0.173	0.304	0.462	0.625	0.494	-0.14075	0.398613	0.052	-0.383	0.089	-0.321
PF3D7_1240000	3-hydroxyisobutyryl-coenzyme A hydrolase, putative		0.374	0.345	0.32	0.2	0.312	0.362	0.332	0.424	-0.04775	0.33296	0.062	-0.017	-0.012	-0.224
PF3D7_1135900	3-oxo-5-alpha-steroid 4-dehydrogenase, putative		-0.485	-0.264	-0.481	-0.148	-0.476	-0.244	-0.603	-0.316	0.06525	0.594141	-0.009	-0.02	0.122	0.168
PF3D7_0922900	3-oxoacyl-[acyl-carrier-protein] reductase	1	3.717	3.646	4.181	3.233	4.779	3.786	3.796	3.452	-0.259	0.482681	-1.062	-0.14	0.385	-0.219
PF3D7_0626300	3-oxoacyl-acyl-carrier protein synthase I/II		1.48	1.246	1.226	1.383	1.515	1.371	1.204	1.212	0.00825	0.93376	-0.035	-0.125	0.022	0.171
PF3D7_0719700	40S ribosomal protein S10, putative		-2.007	-2.225	-2.216	-2.299	-1.975	-2.3	-2.224	-2.165	-0.02075	0.83183	-0.032	0.075	0.008	-0.134
PF3D7_0516200	40S ribosomal protein S11		-1.377	-1.166	-1.484	-1.098	-1.261	-1.305	-1.443	-1.142	0.0065	0.954532	-0.116	0.139	-0.041	0.044
PF3D7_0317600	40S ribosomal protein S11, putative		-2.083	-2.019	-2.362	-1.839	-2.053	-1.809	-2.293	-1.784	-0.091	0.593038	-0.03	-0.21	-0.069	-0.055
PF3D7_0307100	40S ribosomal protein S12, putative		-2.032	-2.253	-2.226	-2.308	-2.244	-2.332	-2.425	-2.326	0.127	0.121887	0.212	0.079	0.199	0.018
PF3D7_1358800	40S ribosomal protein S15		-2.239	-2.514	-2.443	-2.265	-2.196	-2.31	-2.327	-2.145	-0.12075	0.183667	-0.043	-0.204	-0.116	-0.12
PF3D7_0316800	40S ribosomal protein S15A, putative		-1.433	-1.51	-1.569	-1.557	-1.502	-1.146	-1.594	-1.213	-0.1535	0.223782	0.069	-0.364	0.025	-0.344
PF3D7_0813900	40S ribosomal protein S16, putative		-2.003	-2.107	-2.427	-2.164	-2.284	-2.139	-2.438	-2.139	0.07475	0.540105	0.281	0.032	0.011	-0.025
PF3D7_1242700	40S ribosomal protein S17, putative		-2.026	-2.147	-2.396	-2.278	-2.277	-2.129	-2.321	-2.158	0.0095	0.921517	0.251	-0.018	-0.075	-0.12
PF3D7_1126200	40S ribosomal protein S18, putative		-2.068	-1.974	-2.108	-2.103	-2.014	-1.654	-2.066	-1.876	-0.16075	0.148975	-0.054	-0.32	-0.042	-0.227
PF3D7_0422400	40S ribosomal protein S19		-2.136	-2.304	-2.418	-2.298	-2.19	-2.14	-2.373	-2.11	-0.08575	0.339683	0.054	-0.164	-0.045	-0.188
PF3D7_1317800	40S ribosomal protein S19		-2.499	-2.725	-2.608	-2.598	-2.33	-2.698	-2.625	-2.686	-0.02275	0.824154	-0.169	-0.027	0.017	0.088
PF3D7_1026800	40S ribosomal protein S2		-1.722	-2.06	-1.895	-2.163	-1.651	-2.136	-1.827	-1.877	-0.08725	0.553996	-0.071	0.076	-0.068	-0.286
PF3D7_1003500	40S ribosomal protein S20e, putative		-3.083	-2.856	-3.465	-3.097	-3.398	-3.113	-3.54	-3.026	0.144	0.439969	0.315	0.257	0.075	-0.071
PF3D7_1144000	40S ribosomal protein S21		-2.168	-1.779	-2.527	-1.953	-2.424	-2.171	-2.515	-1.861	0.136	0.555343	0.256	0.392	-0.012	-0.092
PF3D7_0306900	40S ribosomal protein S23, putative		-2.431	-2.689	-2.572	-2.597	-2.518	-2.658	-2.677	-2.562	0.0315	0.647975	0.087	-0.031	0.105	-0.035
PF3D7_0519400	40S ribosomal protein S24		-2.357	-2.518	-2.316	-2.48	-2.461	-2.567	-2.337	-2.686	0.095	0.325528	0.104	0.049	0.021	0.206
PF3D7_1421200	40S ribosomal protein S25		-2.636	-2.384	-2.886	-2.47	-2.844	-2.43	-2.951	-2.518	0.09175	0.602977	0.208	0.046	0.065	0.048
PF3D7_0217800	40S ribosomal protein S26		-1.186	-1.42	-1.772	-1.526	-1.449	-1.387	-1.579	-1.212	-0.06925	0.646508	0.263	-0.033	-0.193	-0.314
PF3D7_1308300	40S ribosomal protein S27		-1.542	-1.641	-1.954	-1.854	-1.787	-1.631	-1.99	-1.691	0.027	0.833605	0.245	-0.01	0.036	-0.163
PF3D7_1461300	40S ribosomal protein S28e, putative		-1.356	-1.822	-1.534	-1.761	-1.579	-1.815	-1.589	-1.923	0.10825	0.459184	0.223	-0.007	0.055	0.162
PF3D7_0705700	40S ribosomal protein S29, putative		-1.575	-1.765	-1.526	-1.68	-1.673	-1.669	-1.61	-1.705	0.02775	0.644108	0.098	-0.096	0.084	0.025
PF3D7_1465900	40S ribosomal protein S3		-1.174	-1.4	-1.086	-1.015	-1.146	-0.879	-1.188	-0.906	-0.139	0.274801	-0.028	-0.521	0.102	-0.109
PF3D7_0219200	40S ribosomal protein S30		-2.433	-2.323	-2.403	-2.225	-2.073	-2.103	-2.13	-2.272	-0.2015	0.0199647	-0.36	-0.22	-0.273	0.047
PF3D7_0322900	40S ribosomal protein S3A, putative		-2.522	-2.673	-2.859	-2.688	-2.658	-2.962	-2.872	-2.75	0.125	0.240743	0.136	0.289	0.013	0.062
PF3D7_1105400	40S ribosomal protein S4, putative		-2.497	-2.706	-2.59	-2.663	-2.597	-2.68	-2.585	-2.753	0.03975	0.534158	0.1	-0.026	-0.005	0.09
PF3D7_1447000	40S ribosomal protein S5		-2.52	-2.344	-2.428	-2.743	NA	-2.275	-2.29	-2.159	-0.267417	0.0552299	NA	-0.069	-0.138	-0.584
PF3D7_0721600	40S ribosomal protein S5, putative		-2.204	-2.303	-2.345	-2.366	-2.258	-2.2	-2.306	-2.166	-0.072	0.180225	0.054	-0.103	-0.039	-0.2
PF3D7_1342000	40S ribosomal protein S6		-2.005	-2.353	-2.162	-2.255	-1.941	-2.343	-2.15	-2.28	-0.01525	0.89935	-0.064	-0.01	-0.012	0.025
PF3D7_1302800	40S ribosomal protein S7, putative		-2.276	-2.082	-2.751	-2.289	-2.735	-2.311	-2.751	-2.096	0.12375	0.586289	0.459	0.229	0	-0.193
PF3D7_1408600	40S ribosomal protein S8e, putative		-2.597	-2.782	-2.738	-2.511	-2.661	-2.838	-2.829	-2.789	0.12225	0.153215	0.064	0.056	0.091	0.278
PF3D7_0520000	40S ribosomal protein S9, putative		-2.084	-2.405	-2.296	-2.388	-2.134	-2.322	-2.225	-2.279	-0.05325	0.550183	0.05	-0.083	-0.071	-0.109
PF3D7_0503100	4-diphosphocytidyl-2-C-methyl-D-erythritol kinase, putative		-1.277	-1.089	-1.068	-0.948	-1.135	-1.161	-0.911	-0.774	-0.10025	0.416656	-0.142	0.072	-0.157	-0.174
PF3D7_1022800	4-hydroxy-3-methylbut-2-en-1-yl diphosphate synthase (ferredoxin), putative		-2.883	-2.909	-2.843	-2.79	-2.827	-3.112	-3.043	-2.845	0.1005	0.233067	-0.056	0.203	0.2	0.055
PF3D7_0104400	4-hydroxy-3-methylbut-2-enyl diphosphate reductase		2.124	2.405	2.184	2.279	2.208	2.587	2.233	2.577	-0.15325	0.252792	-0.084	-0.182	-0.049	-0.298
PF3D7_0607500	4-hydroxybenzoate polyprenyltransferase, putative		0.272	0.137	0.107	-0.133	0.238	0.214	0.172	-0.016	-0.05625	0.601563	0.034	-0.077	-0.065	-0.117
PF3D7_0715000	4-nitrophenylphosphatase		-2.741	-2.27	-2.976	-1.765	-2.898	-2.424	-2.573	-1.848	-0.00225	0.995029	0.157	0.154	-0.403	0.083
PF3D7_0112500	5.8S ribosomal RNA		-1.088	-1.157	-1.71	-1.641	-1.585	-1.425	-1.643	-1.268	0.08125	0.670427	0.497	0.268	-0.067	-0.373
PF3D7_0531800	5.8S ribosomal RNA		-0.693	-0.889	-1.627	-1.443	-1.329	-0.998	-1.352	-0.912	-0.01525	0.953098	0.636	0.109	-0.275	-0.531
PF3D7_0725800	5.8S ribosomal RNA		-0.752	-0.845	-1.503	-1.411	-1.239	-1.094	-1.35	-1.037	0.05225	0.806975	0.487	0.249	-0.153	-0.374
PF3D7_0801200	5.8S ribosomal RNA		-1.077	-0.959	-0.262	-0.388	-1.245	-1.029	-0.407	-0.296	0.07275	0.821385	0.168	0.07	0.145	-0.092
PF3D7_0830000	5.8S ribosomal RNA		-0.845	-0.978	-1.724	-1.664	-1.466	-1.227	-1.591	-1.063	0.034	0.898993	0.621	0.249	-0.133	-0.601
PF3D7_1371200	5.8S ribosomal RNA		-1.811	-1.388	-2.786	-2.065	-2.235	-1.727	-2.178	-1.193	-0.17925	0.653828	0.424	0.339	-0.608	-0.872
PF3D7_1210000	50S ribosomal protein L1, apicoplast, putative		0.248	-0.026	0.38	0.295	0.185	0.129	0.197	0.115	0.06775	0.480462	0.063	-0.155	0.183	0.18
PF3D7_0710900	50S ribosomal protein L1, mitochondrial, putative		0.112	0.298	0.151	0.399	0.065	0.471	0.149	0.17	0.02625	0.82063	0.047	-0.173	0.002	0.229
PF3D7_0413800	50S ribosomal protein L10, putative		0.985	1.215	0.833	1.082	0.774	1.307	0.91	1.377	-0.06325	0.719809	0.211	-0.092	-0.077	-0.295
PF3D7_0524600	50S ribosomal protein L12, apicoplast, putative		0.041	0.001	-0.04	-0.246	-0.024	0.119	-0.009	0.111	-0.11025	0.188679	0.065	-0.118	-0.031	-0.357
PF3D7_0519100	50S ribosomal protein L14, mitochondrial, putative		-0.142	-0.238	-0.193	-0.069	-0.131	-0.1	-0.151	-0.194	-0.0165	0.703092	-0.011	-0.138	-0.042	0.125
PF3D7_0522500	50S ribosomal protein L17, apicoplast, putative		-0.723	-0.756	-0.877	-0.659	-0.742	-0.6	-0.84	-0.573	-0.065	0.43386	0.019	-0.156	-0.037	-0.086
PF3D7_0613400	50S ribosomal protein L18, apicoplast, putative		0.599	0.598	0.451	0.644	0.621	0.724	0.449	0.812	-0.0785	0.409669	-0.022	-0.126	0.002	-0.168
PF3D7_1132700	50S ribosomal protein L2, putative		0.415	0.028	0.365	0.185	0.36	0.267	0.378	0.383	-0.09875	0.326986	0.055	-0.239	-0.013	-0.198
PF3D7_1467400	50S ribosomal protein L22, apicoplast, putative		-0.353	-0.268	-0.415	-0.518	-0.38	-0.268	-0.414	-0.28	-0.053	0.43876	0.027	0	-0.001	-0.238
PF3D7_1010800	50S ribosomal protein L22, mitochondrial, putative		1.367	1.037	1.169	1.048	1.458	0.99	1.14	0.949	0.021	0.884527	-0.091	0.047	0.029	0.099
PF3D7_0605000	50S ribosomal protein L24, putative		0.344	0.252	0.082	0.194	0.36	0.147	0.203	0.168	-0.0015	0.984282	-0.016	0.105	-0.121	0.026
PF3D7_1223900	50S ribosomal protein L24, putative		-0.239	-0.307	-0.178	-0.184	-0.085	-0.716	-0.25	-0.644	0.19675	0.252318	-0.154	0.409	0.072	0.46
PF3D7_0503000	50S ribosomal protein L28, apicoplast, putative		2.714	2.561	2.598	2.71	2.679	2.723	2.643	2.636	-0.0245	0.596179	0.035	-0.162	-0.045	0.074
PF3D7_0918200	50S ribosomal protein L3, apicoplast, putative		-0.555	-0.682	-0.604	-0.417	-0.581	-0.526	-0.65	-0.441	-0.015	0.839851	0.026	-0.156	0.046	0.024
PF3D7_1245400	50S ribosomal protein L3, mitochondrial, putative		0.66	0.454	0.557	0.606	0.78	0.786	0.767	0.678	-0.1835	0.0109595	-0.12	-0.332	-0.21	-0.072
PF3D7_0210400	50S ribosomal protein L33, putative		-1.028	-0.976	-1.171	-0.802	-0.89	-0.686	-0.994	-0.804	-0.15075	0.183735	-0.138	-0.29	-0.177	0.002
PF3D7_0310000	50S ribosomal protein L9, apicoplast, putative		1.947	2.165	2.015	2.11	1.898	2.052	1.91	1.903	0.1185	0.1008	0.049	0.113	0.105	0.207
PF3D7_1363300	50S ribosomal protein L9, mitochondrial, putative		0.266	0.162	0.416	0.38	0.431	0.189	0.342	0.184	0.0195	0.823336	-0.165	-0.027	0.074	0.196
PF3D7_0203900	5'-3' exonuclease, N-terminal resolvase-like domain, putative		0.889	0.865	0.986	0.933	0.828	1.012	0.803	0.997	0.00825	0.896832	0.061	-0.147	0.183	-0.064
PF3D7_0204600	5'-3' exonuclease, putative		-0.765	-0.78	-0.763	-0.89	-0.827	-0.638	-0.845	-0.888	0	1	0.062	-0.142	0.082	-0.002
PF3D7_1245000	5-formyltetrahydrofolate cyclo-ligase, putative		1.881	1.883	2.15	1.882	1.825	2.05	2.091	2.137	-0.07675	0.456038	0.056	-0.167	0.059	-0.255
PF3D7_1418500	5S ribosomal RNA		1.562	0.142	0.688	-0.65	0.765	-0.123	0.911	-0.151	0.085	0.881088	0.797	0.265	-0.223	-0.499
PF3D7_1418600	5S ribosomal RNA		1.647	0.092	0.72	-0.723	0.685	-0.079	0.948	-0.194	0.094	0.875365	0.962	0.171	-0.228	-0.529
PF3D7_1418700	5S ribosomal RNA		1.617	0.17	0.769	-0.56	0.711	-0.143	0.902	-0.249	0.19375	0.734981	0.906	0.313	-0.133	-0.311
PF3D7_1232100	60 kDa chaperonin		-1.119	-1.072	-1.287	-1.113	-1.161	-1.065	-1.319	-1.094	0.012	0.876607	0.042	-0.007	0.032	-0.019
PF3D7_1103100	60S acidic ribosomal protein P1, putative		-0.254	-0.786	-0.386	-0.807	-0.314	-0.49	-0.336	-0.693	-0.1	0.567344	0.06	-0.296	-0.05	-0.114
PF3D7_0309600	60S acidic ribosomal protein P2		-1.6	-2.15	-1.754	-2.156	-1.568	-1.987	-1.7	-1.941	-0.116	0.52635	-0.032	-0.163	-0.054	-0.215
PF3D7_0729300	60S ribosomal export protein NMD3, putative		-0.982	-0.932	-1.014	-0.958	-0.902	-0.815	-1	-0.926	-0.06075	0.197591	-0.08	-0.117	-0.014	-0.032
PF3D7_1441200	60S ribosomal protein L1, putative		-2.143	-2.382	-2.442	-2.45	-2.158	-2.359	-2.352	-2.333	-0.05375	0.557019	0.015	-0.023	-0.09	-0.117
PF3D7_1414300	60S ribosomal protein L10, putative		-1.854	-2.172	-2.099	-2.086	-1.942	-2.139	-1.976	-2.072	-0.0205	0.811568	0.088	-0.033	-0.123	-0.014
PF3D7_0719600	60S ribosomal protein L11a, putative		-2.694	-2.699	-2.622	-2.414	-2.77	-2.696	-2.699	-2.748	0.121	0.13115	0.076	-0.003	0.077	0.334
PF3D7_0517000	60S ribosomal protein L12, putative		-1.766	-1.849	-1.87	-1.715	-1.751	-1.78	-1.844	-1.75	-0.01875	0.673402	-0.015	-0.069	-0.026	0.035
PF3D7_1004000	60S ribosomal protein L13, putative		-2.315	-2.057	-2.604	-2.052	-2.363	-2.376	-2.48	-2.189	0.095	0.53441	0.048	0.319	-0.124	0.137
PF3D7_0814000	60S ribosomal protein L13-2, putative		-2.106	-2.156	-2.28	-2.116	-2.078	-2.35	-2.314	-2.342	0.1065	0.211399	-0.028	0.194	0.034	0.226
PF3D7_1431700	60S ribosomal protein L14, putative		-2.237	-2.485	-2.483	-2.55	-2.335	-2.449	-2.405	-2.457	-0.02725	0.726977	0.098	-0.036	-0.078	-0.093
PF3D7_0415900	60S ribosomal protein L15, putative		-1.768	-1.945	-1.8	-1.738	-1.856	-1.829	-1.872	-1.855	0.04025	0.422041	0.088	-0.116	0.072	0.117
PF3D7_1351400	60S ribosomal protein L17, putative		-2.405	-2.678	-2.747	-2.623	-2.503	-2.816	-2.711	-2.713	0.0725	0.491002	0.098	0.138	-0.036	0.09
PF3D7_1341200	60S ribosomal protein L18, putative		-3.08	-2.884	-3.17	-2.89	-3.145	-2.883	-3.158	-2.874	0.009	0.935226	0.065	-0.001	-0.012	-0.016
PF3D7_1341300	60S ribosomal protein L18-2, putative		-1.556	-1.828	-1.72	-1.965	-1.607	-1.726	-1.699	-1.629	-0.102	0.304786	0.051	-0.102	-0.021	-0.336
PF3D7_0614500	60S ribosomal protein L19		-2.109	-2.255	-2.182	-2.263	-2.018	-2.067	-2.073	-2.295	-0.089	0.25997	-0.091	-0.188	-0.109	0.032
PF3D7_0516900	60S ribosomal protein L2		-2.299	-2.245	-2.289	-2.142	-2.201	-2.39	-2.307	-2.376	0.07475	0.231331	-0.098	0.145	0.018	0.234
PF3D7_1426000	60S ribosomal protein L21		-2.469	-2.905	-2.705	-2.783	-2.594	-2.856	-2.753	-2.931	0.068	0.583296	0.125	-0.049	0.048	0.148
PF3D7_0821700	60S ribosomal protein L22, putative		-2.455	-2.616	-2.667	-2.42	-2.444	-2.425	-2.641	-2.336	-0.078	0.410036	-0.011	-0.191	-0.026	-0.084
PF3D7_1323400	60S ribosomal protein L23		-3.373	-3.234	-3.484	-3.243	-3.339	-3.262	-3.55	-3.065	-0.0295	0.808586	-0.034	0.028	0.066	-0.178
PF3D7_1331800	60S ribosomal protein L23, putative		-1.799	-1.839	-2.04	-1.887	-1.891	-2.037	-2.141	-1.858	0.0905	0.324474	0.092	0.198	0.101	-0.029
PF3D7_1309100	60S ribosomal protein L24, putative		-0.881	-1.209	-1.032	-1.279	-0.884	-1.23	-1.027	-1.189	-0.01775	0.887023	0.003	0.021	-0.005	-0.09
PF3D7_0312800	60S ribosomal protein L26, putative		-1.84	-1.976	-2.202	-1.819	-1.936	-2.075	-2.139	-1.982	0.07375	0.48533	0.096	0.099	-0.063	0.163
PF3D7_1460700	60S ribosomal protein L27		-2.308	-2.293	-2.747	-2.513	-2.464	-2.386	-2.638	-2.284	-0.02225	0.86981	0.156	0.093	-0.109	-0.229
PF3D7_0618300	60S ribosomal protein L27a, putative		-2.027	-2.124	-2.111	-2.043	-2.011	-2.019	-2.192	-2.048	-0.00875	0.863286	-0.016	-0.105	0.081	0.005
PF3D7_1142500	60S ribosomal protein L28		-2.25	-2.136	-2.435	-2.181	-2.367	-2.19	-2.543	-2.204	0.0755	0.501974	0.117	0.054	0.108	0.023
PF3D7_1460300	60S ribosomal protein L29, putative		-1.66	-1.757	-1.86	-1.788	-1.583	-1.825	-1.859	-1.841	0.01075	0.893721	-0.077	0.068	-0.001	0.053
PF3D7_1027800	60S ribosomal protein L3		-1.953	-2.163	-2.196	-2.151	-1.917	-2.205	-2.153	-2.206	0.0045	0.960959	-0.036	0.042	-0.043	0.055
PF3D7_1019400	60S ribosomal protein L30e, putative		-2.087	-2.139	-2.368	-2.139	-2.302	-2.178	-2.363	-1.976	0.0215	0.845984	0.215	0.039	-0.005	-0.163
PF3D7_0503800	60S ribosomal protein L31		-2.299	-2.406	-2.742	-2.509	-2.554	-2.38	-2.665	-2.367	0.0025	0.983892	0.255	-0.026	-0.077	-0.142
PF3D7_0903900	60S ribosomal protein L32		-2.419	-2.401	-2.676	-2.513	-2.553	-2.363	-2.616	-2.219	-0.0645	0.579997	0.134	-0.038	-0.06	-0.294
PF3D7_0710600	60S ribosomal protein L34		-2.116	-2.331	-2.354	-2.332	-2.153	-2.283	-2.283	-2.26	-0.0385	0.569708	0.037	-0.048	-0.071	-0.072
PF3D7_1124900	60S ribosomal protein L35, putative		1.524	1.331	1.569	1.461	1.498	1.556	1.626	1.226	-0.00525	0.960486	0.026	-0.225	-0.057	0.235
PF3D7_1142600	60S ribosomal protein L35ae, putative		-3.031	-2.745	-3.112	-2.54	-2.969	-2.914	-3.18	-2.727	0.0905	0.595289	-0.062	0.169	0.068	0.187
PF3D7_1109900	60S ribosomal protein L36		-1.905	-2.236	-2.242	-2.345	-1.983	-2.374	-2.194	-2.308	0.03275	0.807273	0.078	0.138	-0.048	-0.037
PF3D7_0706400	60S ribosomal protein L37		-2.548	-2.51	-2.545	-2.392	-2.443	-2.648	-2.639	-2.657	0.098	0.171347	-0.105	0.138	0.094	0.265
PF3D7_0210100	60S ribosomal protein L37ae, putative		-1.156	-1.448	-1.359	-1.308	-1.24	-1.271	-1.317	-1.368	-0.01875	0.789758	0.084	-0.177	-0.042	0.06
PF3D7_1130100	60S ribosomal protein L38		-1.44	-1.947	-1.573	-1.901	-1.515	-1.573	-1.505	-1.627	-0.16025	0.254144	0.075	-0.374	-0.068	-0.274
PF3D7_0611700	60S ribosomal protein L39		-2.389	-2.225	-2.487	-2.55	-2.417	-2.267	-2.458	-2.142	-0.09175	0.399929	0.028	0.042	-0.029	-0.408
PF3D7_0507100	60S ribosomal protein L4		-2.204	-2.407	-2.201	-2.285	-2.2	-2.282	-2.199	-2.234	-0.0455	0.416341	-0.004	-0.125	-0.002	-0.051
PF3D7_1144300	60S ribosomal protein L41		-1.82	-1.775	-2.068	-1.944	-1.703	-1.898	-1.961	-1.78	-0.06625	0.478982	-0.117	0.123	-0.107	-0.164
PF3D7_0304400	60S ribosomal protein L44		-2.134	-2.29	-2.234	-2.137	-2.26	-2.162	-2.339	-2.194	0.04	0.49255	0.126	-0.128	0.105	0.057
PF3D7_1424100	60S ribosomal protein L5, putative		-2.259	-2.212	-2.219	-2.314	-2.202	-2.112	-2.199	-1.934	-0.13925	0.0830618	-0.057	-0.1	-0.02	-0.38
PF3D7_1323100	60S ribosomal protein L6, putative		-1.149	-1.205	-1.177	-1.07	-1.146	-1.279	-1.208	-1.224	0.064	0.160159	-0.003	0.074	0.031	0.154
PF3D7_1338200	60S ribosomal protein L6, putative		-2.274	-2.598	-2.557	-2.481	-2.2	-2.635	-2.382	-2.569	-0.031	0.807439	-0.074	0.037	-0.175	0.088
PF3D7_0307200	60S ribosomal protein L7, putative		-1.933	-2.02	-2.019	-2.08	-1.963	-1.946	-2.004	-1.901	-0.0595	0.158925	0.03	-0.074	-0.015	-0.179
PF3D7_1354600	60S ribosomal protein L7-2, putative		-1.326	-1.202	-1.445	-1.054	-1.377	-1.252	-1.482	-1.291	0.09375	0.376326	0.051	0.05	0.037	0.237
PF3D7_1424400	60S ribosomal protein L7-3, putative		-2.407	-2.524	-2.69	-2.598	-2.422	-2.613	-2.609	-2.371	-0.051	0.577941	0.015	0.089	-0.081	-0.227
PF3D7_0419800	60S ribosomal protein L7ae/L30e, putative		-0.35	-0.333	-0.394	-0.353	-0.278	-0.272	-0.327	-0.347	-0.0515	0.0619744	-0.072	-0.061	-0.067	-0.006
PF3D7_1130200	60S ribosomal protein P0		-1.958	-2.306	-1.971	-2.26	-1.844	-2.143	-1.991	-2.124	-0.09825	0.427795	-0.114	-0.163	0.02	-0.136
PF3D7_0506100	60S ribosomal subunit protein L24, putative		1.573	1.627	1.581	1.647	1.479	1.669	1.486	1.624	0.0425	0.44038	0.094	-0.042	0.095	0.023
PF3D7_1466700	60S ribosome subunit biogenesis protein NIP7, putative		0.283	0.152	0.046	0.326	0.065	0.073	0.101	0.206	0.0905	0.252916	0.218	0.079	-0.055	0.12
PF3D7_0209000	6-cysteine protein	1	5.76	5.574	5.711	5.372	5.787	5.286	5.8	5.662	-0.0295	0.848738	-0.027	0.288	-0.089	-0.29
PF3D7_0317100	6-cysteine protein		0.858	0.496	0.875	0.204	0.873	0.117	0.855	0.215	0.09325	0.730634	-0.015	0.379	0.02	-0.011
PF3D7_0404400	6-cysteine protein		0.19	0.542	0.188	0.267	0.354	0.459	0.05	0.244	0.02	0.874227	-0.164	0.083	0.138	0.023
PF3D7_0404500	6-cysteine protein		0.036	-0.052	0.086	-0.165	-0.063	-0.236	0.029	-0.401	0.144	0.238274	0.099	0.184	0.057	0.236
PF3D7_0404900	6-cysteine protein		-3.159	-2.878	-3.2	-2.944	-3.115	-2.856	-3.125	-2.6	-0.12125	0.44292	-0.044	-0.022	-0.075	-0.344
PF3D7_0508000	6-cysteine protein		1.677	1.776	1.554	1.635	1.691	1.888	1.601	1.985	-0.13075	0.236731	-0.014	-0.112	-0.047	-0.35
PF3D7_0612700	6-cysteine protein		-2.929	-2.659	-3.017	-2.682	-2.835	-2.88	-3.087	-2.615	0.0325	0.813289	-0.094	0.221	0.07	-0.067
PF3D7_0612800	6-cysteine protein		0.407	0.399	0.464	0.554	0.303	0.475	0.339	0.653	0.0135	0.881793	0.104	-0.076	0.125	-0.099
PF3D7_1346700	6-cysteine protein	1	4.793	4.539	4.679	4.397	4.639	5.001	4.638	4.868	-0.1845	0.187705	0.154	-0.462	0.041	-0.471
PF3D7_1346800	6-cysteine protein	1	4.546	4.641	4.716	4.3	4.824	4.74	4.76	4.699	-0.205	0.0724499	-0.278	-0.099	-0.044	-0.399
PF3D7_1364100	6-cysteine protein		-0.782	-0.312	-0.887	-0.574	-0.829	-0.355	-0.8	-0.333	-0.0595	0.759892	0.047	0.043	-0.087	-0.241
PF3D7_0208900	6-cysteine protein P230p	1	4.358	4.206	4.378	4.03	4.476	3.697	4.652	4.155	-0.002	0.993185	-0.118	0.509	-0.274	-0.125
PF3D7_1454700	6-phosphogluconate dehydrogenase, decarboxylating		-0.623	-0.523	-0.75	-0.56	-0.617	-0.464	-0.74	-0.343	-0.073	0.493385	-0.006	-0.059	-0.01	-0.217
PF3D7_0628000	6-pyruvoyltetrahydropterin synthase		-0.416	-0.153	-0.127	-0.337	-0.385	-0.315	-0.16	-0.396	0.05575	0.553755	-0.031	0.162	0.033	0.059
PF3D7_0525400	7-helix-1 protein		0.589	0.79	0.468	0.652	0.441	0.657	0.404	0.841	0.039	0.759735	0.148	0.133	0.064	-0.189
PF3D7_1129500	A/G-specific adenine glycosylase, putative		1.381	1.597	1.546	1.619	1.487	1.76	1.48	1.553	-0.03425	0.7	-0.106	-0.163	0.066	0.066
PF3D7_0711000	AAA family ATPase, CDC48 subfamily		-0.957	-0.773	-0.977	-0.722	-0.819	-0.709	-0.925	-0.802	-0.0435	0.59769	-0.138	-0.064	-0.052	0.08
PF3D7_0407900	AAA family ATPase, putative		-1.418	-1.206	-1.37	-1.081	-1.414	-1.201	-1.427	-1.222	0.04725	0.647421	-0.004	-0.005	0.057	0.141
PF3D7_0707400	AAA family ATPase, putative		0.449	0.628	0.474	0.695	0.531	0.745	0.548	0.769	-0.08675	0.355891	-0.082	-0.117	-0.074	-0.074
PF3D7_0803500	AAA family ATPase, putative		-2.504	-2.369	-2.545	-2.288	-2.464	-2.611	-2.655	-2.341	0.09125	0.365278	-0.04	0.242	0.11	0.053
PF3D7_0806000	AAA family ATPase, putative		0.096	0.239	0.189	0.233	0.135	0.195	0.171	0.065	0.04775	0.314469	-0.039	0.044	0.018	0.168
PF3D7_0814300	AAA family ATPase, putative		-1.405	-1.245	-1.18	-1.109	-1.456	-1.109	-1.269	-1.166	0.01525	0.88264	0.051	-0.136	0.089	0.057
PF3D7_1412700	AAA family ATPase, putative		-0.609	-0.53	-0.657	-0.459	-0.628	-0.704	-0.699	-0.706	0.1205	0.0443376	0.019	0.174	0.042	0.247
PF3D7_1139500	AAA family ATPase, putative, unspecified product		4.445	4.108	4.614	3.994	4.495	4.242	4.655	4.389	-0.155	0.393101	-0.05	-0.134	-0.041	-0.395
PF3D7_1305400	AAR2 protein, putative		0.372	0.564	0.334	0.504	0.345	0.502	0.276	0.621	0.0075	0.939487	0.027	0.062	0.058	-0.117
PF3D7_1145500	ABC transporter B family member 3, putative		-0.495	-0.547	0.124	-0.205	-0.12	-0.411	-0.189	-0.516	0.02825	0.880578	-0.375	-0.136	0.313	0.311
PF3D7_0302600	ABC transporter B family member 4, putative		-0.845	-0.948	-1.141	-1.086	-0.898	-0.991	-1.136	-1.286	0.07275	0.526404	0.053	0.043	-0.005	0.2
PF3D7_1339900	ABC transporter B family member 5, putative		1.395	1.68	1.507	1.64	1.323	1.615	1.433	1.659	0.048	0.65456	0.072	0.065	0.074	-0.019
PF3D7_1352100	ABC transporter B family member 6, putative		-0.774	-0.547	-0.805	-0.45	-0.733	-0.473	-0.833	-0.769	0.058	0.63837	-0.041	-0.074	0.028	0.319
PF3D7_1209900	ABC transporter B family member 7, putative		-1.076	-1.001	-1.32	-1.117	-1.008	-1.063	-1.289	-1.115	-0.00975	0.918502	-0.068	0.062	-0.031	-0.002
PF3D7_1368200	ABC transporter E family member 1, putative		-2.452	-2.307	-2.652	-2.348	-2.415	-2.367	-2.72	-2.292	0.00875	0.944939	-0.037	0.06	0.068	-0.056
PF3D7_0813700	ABC transporter F family member 1		-0.389	-0.397	-0.525	-0.503	-0.36	-0.396	-0.53	-0.474	-0.0135	0.804012	-0.029	-0.001	0.005	-0.029
PF3D7_1426500	ABC transporter G family member 2	1	4.3	4.204	4.455	4.089	4.498	4.389	4.288	4.293	-0.105	0.296762	-0.198	-0.185	0.167	-0.204
PF3D7_0319700	ABC transporter I family member 1, putative		-1.1	-1.073	-0.982	-1.12	-1.123	-0.997	-1.062	-1.069	-0.006	0.885501	0.023	-0.076	0.08	-0.051
PF3D7_0810200	ABC1 family, putative		0.815	0.928	1.027	1.01	0.814	0.935	0.957	0.771	0.07575	0.297258	0.001	-0.007	0.07	0.239
PF3D7_1319600	ACDC domain-containing protein, putative	1	4.279	4.434	4.467	4.274	4.247	4.564	4.383	4.378	-0.0295	0.732965	0.032	-0.13	0.084	-0.104
PF3D7_1450900	acetyl-CoA acetyltransferase, putative		0.005	0.328	0.103	0.193	0.16	0.242	0.033	0.151	0.01075	0.898776	-0.155	0.086	0.07	0.042
PF3D7_1469600	acetyl-CoA carboxylase		3.365	3.57	3.537	3.398	3.323	3.659	3.509	3.531	-0.038	0.673133	0.042	-0.089	0.028	-0.133
PF3D7_0627800	acetyl-CoA synthetase, putative		-2.026	-1.866	-1.977	-1.766	-1.955	-1.857	-2.029	-1.925	0.03275	0.648222	-0.071	-0.009	0.052	0.159
PF3D7_1036800	acetyl-CoA transporter, putative		-0.876	-0.917	-0.984	-0.895	-0.863	-1.008	-0.874	-0.855	-0.018	0.691347	-0.013	0.091	-0.11	-0.04
PF3D7_1441600	acid cluster protein 33 homologue, putative		1.604	2.002	1.36	1.873	1.356	1.959	1.319	2.038	0.04175	0.867152	0.248	0.043	0.041	-0.165
PF3D7_1430300	acid phosphatase, putative		1.024	0.998	1.151	0.98	1.068	0.89	1.118	1.025	0.013	0.841738	-0.044	0.108	0.033	-0.045
PF3D7_1342100	aconitate hydratase		0.071	0.136	0.158	0.151	0.136	0.109	0.078	0.279	-0.0215	0.674219	-0.065	0.027	0.08	-0.128
PF3D7_1246200	actin I		1.038	0.672	1.085	0.643	1.212	0.986	1.154	0.736	-0.1625	0.344715	-0.174	-0.314	-0.069	-0.093
PF3D7_1412500	actin II		2.821	2.687	2.751	2.625	2.793	2.522	2.639	2.899	0.00775	0.93643	0.028	0.165	0.112	-0.274
PF3D7_0503400	actin-depolymerizing factor 1		-0.797	-1.382	-0.976	-1.388	-0.952	-1.207	-0.947	-1.412	-0.00625	0.974285	0.155	-0.175	-0.029	0.024
PF3D7_1361400	actin-depolymerizing factor 2		0.466	0.657	0.151	0.283	0.445	0.289	0.57	0.724	-0.11775	0.444101	0.021	0.368	-0.419	-0.441
PF3D7_0409900	actin-like protein, putative		1.243	0.949	1.258	0.887	1.059	0.896	1.163	0.847	0.093	0.472336	0.184	0.053	0.095	0.04
PF3D7_0505200	actin-like protein, putative		-0.112	0.028	-0.245	-0.186	-0.082	0.234	-0.144	0.395	-0.2295	0.155236	-0.03	-0.206	-0.101	-0.581
PF3D7_0728200	actin-like protein, putative		1.568	1.391	1.522	1.325	1.401	1.603	1.561	1.48	-0.05975	0.438457	0.167	-0.212	-0.039	-0.155
PF3D7_0910700	actin-like protein, putative		1.182	1.211	1.224	1.09	1.407	1.244	1.226	1.101	-0.06775	0.368589	-0.225	-0.033	-0.002	-0.011
PF3D7_1103600	actin-like protein, putative		-1.488	-1.098	-1.335	-1.421	-1.67	-1.103	-1.185	-1.127	-0.06425	0.699765	0.182	0.005	-0.15	-0.294
PF3D7_1110700	actin-like protein, putative		0.031	-0.08	0.077	0.219	0.256	0.268	0.092	0.319	-0.172	0.072535	-0.225	-0.348	-0.015	-0.1
PF3D7_0103800	actin-related protein	1	3.941	3.935	3.907	3.774	4.024	4.034	3.817	4.165	-0.12075	0.190643	-0.083	-0.099	0.09	-0.391
PF3D7_1118800	actin-related protein 2/3 complex subunit 1, putative	1	3.901	3.717	3.946	3.501	3.794	3.936	3.952	3.963	-0.145	0.230854	0.107	-0.219	-0.006	-0.462
PF3D7_0719300	actin-related protein, putative		0.559	0.655	0.614	0.56	0.527	0.786	0.605	0.648	-0.0445	0.479548	0.032	-0.131	0.009	-0.088
PF3D7_1422800	actin-related protein, putative		-0.32	-0.337	-0.53	-0.359	-0.243	-0.525	-0.336	-0.358	-0.021	0.791987	-0.077	0.188	-0.194	-0.001
PF3D7_0306200	activator of Hsp90 ATPase		-2.336	-2.355	-2.224	-2.219	-2.298	-2.492	-2.236	-2.28	0.043	0.545655	-0.038	0.137	0.012	0.061
PF3D7_0308500	activator of Hsp90 ATPase, putative		-1.801	-2.325	-1.866	-2.022	-1.458	-1.805	-1.436	-1.492	-0.45575	0.0201704	-0.343	-0.52	-0.43	-0.53
PF3D7_0208500	acyl carrier protein		-0.405	-0.102	-0.506	-0.162	-0.423	-0.155	-0.479	-0.19	0.018	0.891301	0.018	0.053	-0.027	0.028
PF3D7_0414600	acylated pleckstrin-homology domain-containing protein, putative		-0.018	0.083	-0.001	0.042	-0.061	-0.052	0	0.071	0.037	0.366086	0.043	0.135	-0.001	-0.029
PF3D7_1477800	acyl-CoA binding protein		-2.22	-2.261	-2.354	-2.082	-2.217	-2.23	-2.058	-1.891	-0.13025	0.230548	-0.003	-0.031	-0.296	-0.191
PF3D7_1001100	acyl-CoA binding protein, isoform 1, ACBP1		-4.112	-3.947	-4.115	-3.456	-4.176	-4.041	-4.297	-3.621	0.12625	0.57698	0.064	0.094	0.182	0.165
PF3D7_1001200	acyl-CoA binding protein, isoform 2, ACBP2		-4.446	-4.685	-4.454	-4.693	-4.392	-4.982	-4.742	-4.998	0.209	0.23265	-0.054	0.297	0.288	0.305
PF3D7_0810000	acyl-CoA binding protein, putative		0.558	0.625	0.403	0.872	0.396	0.87	0.285	0.881	0.0065	0.972983	0.162	-0.245	0.118	-0.009
PF3D7_0215000	acyl-CoA synthetase		1.769	1.492	1.805	1.386	1.775	1.437	1.765	1.369	0.0265	0.864189	-0.006	0.055	0.04	0.017
PF3D7_0215300	acyl-CoA synthetase		-3.032	-3.198	-3.1	-2.584	-3.383	-3.149	-3.428	-3.247	0.32325	0.0747154	0.351	-0.049	0.328	0.663
PF3D7_0301000	acyl-CoA synthetase		-0.262	-0.201	0.106	-0.514	0.046	-0.316	-0.165	0.076	-0.128	0.447353	-0.308	0.115	0.271	-0.59
PF3D7_0401900	acyl-CoA synthetase		-3.303	-2.976	-3.411	-2.66	-3.215	-3.08	-3.4	-2.79	0.03375	0.879275	-0.088	0.104	-0.011	0.13
PF3D7_0525100	acyl-CoA synthetase		-0.364	-0.301	-0.476	-0.302	-0.429	-0.302	-0.481	-0.374	0.03575	0.548417	0.065	0.001	0.005	0.072
PF3D7_0619500	acyl-CoA synthetase		-2.896	-3.308	-3.338	-2.595	-2.965	-3.093	-3.265	-2.784	-0.0075	0.97197	0.069	-0.215	-0.073	0.189
PF3D7_0731600	acyl-CoA synthetase		-4.113	-3.94	-4.237	-3.947	-4.138	-4.158	-4.301	-3.712	0.018	0.905758	0.025	0.218	0.064	-0.235
PF3D7_1200700	acyl-CoA synthetase		-4.949	-4.788	-4.971	-4.387	-4.81	-4.967	-5.117	-4.664	0.11575	0.513955	-0.139	0.179	0.146	0.277
PF3D7_1238800	acyl-CoA synthetase		0.354	0.534	0.29	0.467	0.377	0.655	0.257	0.559	-0.05075	0.6457	-0.023	-0.121	0.033	-0.092
PF3D7_1253400	acyl-CoA synthetase		-5.204	-5.229	-5.192	-4.82	-6.356	-5.115	-5.732	-4.577	0.33375	0.432414	1.152	-0.114	0.54	-0.243
PF3D7_1372400	acyl-CoA synthetase		-2.068	-1.988	-1.918	-1.738	-2.04	-2.139	-2.272	-2.02	0.18975	0.0819941	-0.028	0.151	0.354	0.282
PF3D7_1479000	acyl-CoA synthetase		-5.663	-5.663	-5.104	-4.41	-5.796	-5.57	-4.736	-4.187	-0.13775	0.782449	0.133	-0.093	-0.368	-0.223
PF3D7_1477900	acyl-CoA synthetase, pseudogene		0.387	0.245	0.376	0.029	0.502	0.296	0.355	-0.004	-0.028	0.84258	-0.115	-0.051	0.021	0.033
PF3D7_1119000	acyl-CoA-binding protein, putative		-0.395	-0.462	-0.477	-0.395	-0.387	-0.284	-0.435	-0.251	-0.093	0.102275	-0.008	-0.178	-0.042	-0.144
PF3D7_1111500	acylphosphatase, putative		0.063	0.085	0.146	0.042	0.245	-0.01	0.081	0.21	-0.0475	0.479574	-0.182	0.095	0.065	-0.168
PF3D7_1029600	adenosine deaminase		-3.314	-3.101	-3.453	-3.083	-3.37	-3.312	-3.496	-3.18	0.10175	0.3925	0.056	0.211	0.043	0.097
PF3D7_0520900	adenosylhomocysteinase		-3.61	-3.958	-3.872	-3.974	-3.438	-3.97	-3.906	-3.751	-0.08725	0.570713	-0.172	0.012	0.034	-0.223
PF3D7_1008900	adenylate kinase		-2.286	-2.16	-2.384	-2.007	-2.255	-2.084	-2.463	-1.995	-0.01	0.941845	-0.031	-0.076	0.079	-0.012
PF3D7_0816900	adenylate kinase 2		3.665	3.476	3.772	3.279	3.125	3.088	3.717	2.968	0.3235	0.156276	0.54	0.388	0.055	0.311
PF3D7_0110900	adenylate kinase-like protein 1		-0.905	-0.485	-0.945	-0.375	-0.94	-0.683	-0.703	-0.632	0.062	0.712182	0.035	0.198	-0.242	0.257
PF3D7_0931900	adenylate kinase-like protein 2	1	2.491	2.389	2.39	2.059	2.644	2.417	2.573	2.248	-0.13825	0.32473	-0.153	-0.028	-0.183	-0.189
PF3D7_0206700	adenylosuccinate lyase		-1.38	-1.524	-1.545	-1.51	-1.313	-1.795	-1.523	-1.596	0.067	0.551654	-0.067	0.271	-0.022	0.086
PF3D7_1354500	adenylosuccinate synthetase		-2.492	-2.143	-2.518	-1.685	-2.28	-2.135	-2.475	-1.942	-0.0015	0.994895	-0.212	-0.008	-0.043	0.257
PF3D7_1404600	adenylyl cyclase alpha		3.153	2.931	3.069	2.81	3.171	2.662	3.151	2.819	0.04	0.794168	-0.018	0.269	-0.082	-0.009
PF3D7_0802600	adenylyl cyclase beta		-1.671	-1.541	-1.56	-1.406	-1.478	-1.788	-1.506	-1.426	0.005	0.960851	-0.193	0.247	-0.054	0.02
PF3D7_1004800	ADP/ATP carrier protein, putative		-0.886	-0.775	-0.893	-0.699	-0.816	-0.794	-0.991	-0.929	0.06925	0.334845	-0.07	0.019	0.098	0.23
PF3D7_1037300	ADP/ATP transporter on adenylate translocase		-1.296	-1.297	-1.249	-1.466	-1.267	-1.167	-1.291	-1.238	-0.08625	0.166027	-0.029	-0.13	0.042	-0.228
PF3D7_1429900	ADP-dependent DNA helicase RecQ		2.134	2.228	2.19	2.095	2.083	2.091	2.249	2.186	0.0095	0.854274	0.051	0.137	-0.059	-0.091
PF3D7_1020900	ADP-ribosylation factor		-1.088	-1.251	-1.046	-1.159	-1.158	-1.145	-1.167	-1.255	0.04525	0.4122	0.07	-0.106	0.121	0.096
PF3D7_1244600	ADP-ribosylation factor GTPase-activating protein		-0.026	0.01	0.048	0.121	-0.007	0.194	0.004	0.205	-0.06075	0.393342	-0.019	-0.184	0.044	-0.084
PF3D7_0526200	ADP-ribosylation factor GTPase-activating protein, putative		0.753	0.841	0.738	0.808	0.774	1.022	0.724	0.907	-0.07175	0.353827	-0.021	-0.181	0.014	-0.099
PF3D7_0920500	ADP-ribosylation factor, putative		-0.415	-0.138	-0.323	-0.074	-0.369	-0.258	-0.496	-0.454	0.15675	0.150466	-0.046	0.12	0.173	0.38
PF3D7_1034700	ADP-ribosylation factor, putative		1.912	2.152	1.868	2.137	1.847	2.123	1.71	2.188	0.05025	0.722986	0.065	0.029	0.158	-0.051
PF3D7_1316200	ADP-ribosylation factor, putative		-1.507	-1.318	-1.471	-0.843	-1.283	-1.29	-1.431	-0.837	-0.0745	0.722333	-0.224	-0.028	-0.04	-0.006
PF3D7_1359800	ADP-ribosylation factor, putative		0.375	0.58	0.647	0.548	0.619	0.688	0.652	0.634	-0.11075	0.113655	-0.244	-0.108	-0.005	-0.086
PF3D7_1442000	ADP-ribosylation factor, putative		1.825	1.638	1.758	1.588	1.849	1.687	1.799	1.897	-0.10575	0.1844	-0.024	-0.049	-0.041	-0.309
PF3D7_1139700	adrenodoxin reductase, putative		-1.207	-1.136	-1.31	-0.944	-1.244	-1.06	-1.181	-0.965	-0.03675	0.723639	0.037	-0.076	-0.129	0.021
PF3D7_0521800	AFG1-like ATPase, putative		0.897	0.893	0.808	0.942	0.96	1.008	0.958	1.166	-0.138	0.0501866	-0.063	-0.115	-0.15	-0.224
PF3D7_0405200	ag-1 blood stage membrane protein homologue		-0.523	-0.542	-0.281	-0.568	-0.611	-0.518	-0.249	-0.573	0.00925	0.932946	0.088	-0.024	-0.032	0.005
PF3D7_0512900	AKAP-like protein		-1.006	-1.128	-0.925	-1.001	-0.912	-0.796	-0.928	-0.885	-0.13475	0.0391765	-0.094	-0.332	0.003	-0.116
PF3D7_1367700	alanine--tRNA ligase		-1.042	-0.937	-1.064	-0.834	-1.059	-0.857	-1.101	-0.889	0.00725	0.931206	0.017	-0.08	0.037	0.055
PF3D7_1364600	aldehyde reductase, putative		0.288	0.514	0.449	0.468	0.256	0.537	0.403	0.425	0.0245	0.757676	0.032	-0.023	0.046	0.043
PF3D7_1409100	aldo-keto reductase, putative		0.207	0.215	0.41	0.215	0.256	0.332	0.324	0.235	-0.025	0.665866	-0.049	-0.117	0.086	-0.02
PF3D7_0912400	alkaline phosphatase, putative		-0.885	-0.866	-1.133	-1.037	-1.002	-0.818	-1.135	-0.75	-0.054	0.635833	0.117	-0.048	0.002	-0.287
PF3D7_1440500	allantoicase, putative		1.964	1.717	1.885	1.716	1.941	1.851	1.918	1.815	-0.06075	0.410473	0.023	-0.134	-0.033	-0.099
PF3D7_0903700	alpha tubulin 1		1.47	1.401	1.138	1.263	1.278	1.437	1.069	1.457	0.00775	0.949027	0.192	-0.036	0.069	-0.194
PF3D7_0422300	alpha tubulin 2	1	4.555	4.131	4.484	4.152	4.414	3.854	4.479	4.47	0.02625	0.892803	0.141	0.277	0.005	-0.318
PF3D7_1120400	alpha/beta hydrolase fold domain containing protein, putative		-1.798	-1.847	-1.865	-1.511	-1.934	-1.917	-2.002	-1.708	0.135	0.24271	0.136	0.07	0.137	0.197
PF3D7_0403800	alpha/beta hydrolase, putative		1.43	1.543	1.364	1.436	1.394	1.571	1.399	1.416	-0.00175	0.976166	0.036	-0.028	-0.035	0.02
PF3D7_0728700	alpha/beta hydrolase, putative	1	5.011	5.467	5.189	4.987	5.178	5.511	5.24	5.438	-0.17825	0.238179	-0.167	-0.044	-0.051	-0.451
PF3D7_0731800	alpha/beta hydrolase, putative		2.458	2.364	2.288	2.308	2.412	2.192	2.232	2.328	0.0635	0.347899	0.046	0.172	0.056	-0.02
PF3D7_0805000	alpha/beta hydrolase, putative		0.284	-0.087	0.626	0.246	0.284	0.051	0.4	-0.109	0.11075	0.571934	0	-0.138	0.226	0.355
PF3D7_0823400	alpha/beta hydrolase, putative	1	3.859	3.278	3.661	2.726	3.848	2.982	3.546	2.751	0.09925	0.788934	0.011	0.296	0.115	-0.025
PF3D7_0826200	alpha/beta hydrolase, putative		1.032	1.214	0.877	0.795	0.814	1.136	0.966	0.863	0.03475	0.775702	0.218	0.078	-0.089	-0.068
PF3D7_1134500	alpha/beta hydrolase, putative		-0.855	-0.608	-0.925	-0.77	-0.866	-0.668	-0.886	-0.82	0.0205	0.815831	0.011	0.06	-0.039	0.05
PF3D7_1143000	alpha/beta hydrolase, putative		1.952	1.771	1.385	1.674	1.267	1.695	1.43	2.242	0.037	0.884539	0.685	0.076	-0.045	-0.568
PF3D7_1410100	alpha/beta hydrolase, putative	1	3.519	3.529	3.573	3.249	3.596	3.568	3.527	3.771	-0.148	0.156012	-0.077	-0.039	0.046	-0.522
PF3D7_1328500	alpha/beta-hydrolase, putative		-1.527	-1.609	-1.536	-1.516	-1.554	-1.743	-1.672	-1.735	0.129	0.0374612	0.027	0.134	0.136	0.219
PF3D7_0509000	alpha-soluble NSF attachment protein, putative		-1.423	-1.46	-1.58	-1.219	-1.306	-1.419	-1.465	-1.4	-0.023	0.788927	-0.117	-0.041	-0.115	0.181
PF3D7_0924900	alpha-tubulin N-acetyltransferase, putative		2.674	2.777	3.095	2.101	2.88	2.65	3.269	2.753	-0.22625	0.396072	-0.206	0.127	-0.174	-0.652
PF3D7_1119800	alternative splicing factor ASF-1, putative		-0.184	-0.289	NA	-0.475	-0.255	-0.356	-0.063	-0.314	-0.069	0.538523	0.071	0.067	NA	-0.161
PF3D7_1311200	alternative splicing regulator, putative		0.096	0.211	0.101	0.296	0.046	0.324	0.214	0.353	-0.05825	0.516296	0.05	-0.113	-0.113	-0.057
PF3D7_0629500	amino acid transporter AAT1		-2.376	-2.268	-2.387	-2.088	-2.251	-2.123	-2.36	-1.994	-0.09775	0.388879	-0.125	-0.145	-0.027	-0.094
PF3D7_0515500	amino acid transporter, putative	1	3.336	3.233	3.118	3.021	3.23	3.21	3.263	3.227	-0.0555	0.454033	0.106	0.023	-0.145	-0.206
PF3D7_1132500	amino acid transporter, putative		0.869	0.759	1.337	0.773	0.859	0.844	1.132	0.609	0.0735	0.686273	0.01	-0.085	0.205	0.164
PF3D7_1208400	amino acid transporter, putative		-0.188	-0.186	-0.016	-0.14	-0.202	-0.05	-0.013	-0.4	0.03375	0.739305	0.014	-0.136	-0.003	0.26
PF3D7_1231400	amino acid transporter, putative		0.585	0.438	0.561	0.363	0.538	0.39	0.613	0.339	0.01675	0.84565	0.047	0.048	-0.052	0.024
PF3D7_1458400	aminodeoxychorismate lyase		-0.804	-1.017	-0.952	-0.764	-0.859	-1.354	-1.076	-1.126	0.2195	0.112039	0.055	0.337	0.124	0.362
PF3D7_1365500	aminomethyltransferase, mitochondrial, putative		0.685	1.024	0.775	1.065	0.632	0.927	0.722	1.034	0.0585	0.670674	0.053	0.097	0.053	0.031
PF3D7_1344000	aminomethyltransferase, putative		0.518	0.445	0.449	0.349	0.55	0.197	0.478	0.065	0.11775	0.36393	-0.032	0.248	-0.029	0.284
PF3D7_1452200	aminomethyltransferase, putative		0.909	0.76	0.827	0.84	0.788	0.667	0.706	0.7	0.11875	0.0248098	0.121	0.093	0.121	0.14
PF3D7_1454400	aminopeptidase P		-1.513	-1.526	-1.629	-1.448	-1.578	-1.477	-1.645	-1.365	-0.01275	0.86465	0.065	-0.049	0.016	-0.083
PF3D7_1468600	aminophospholipid transporter, putative		3.482	3.258	3.546	3.096	3.498	3.003	3.6	3.004	0.06925	0.7275	-0.016	0.255	-0.054	0.092
PF3D7_1219600	aminophospholipid-transporting P-ATPase		-1.661	-1.716	-2.004	-1.839	-1.739	-1.837	-1.993	-1.684	0.00825	0.938082	0.078	0.121	-0.011	-0.155
PF3D7_1329400	AMP deaminase, putative		0.743	0.753	0.8	0.835	0.778	0.766	0.845	0.815	-0.01825	0.538078	-0.035	-0.013	-0.045	0.02
PF3D7_0504100	AN1-type zinc finger protein, putative		1.227	1.392	1.246	1.49	1.344	1.388	1.269	1.498	-0.036	0.6634	-0.117	0.004	-0.023	-0.008
PF3D7_1217600	anaphase-promoting complex subunit 10, putative	1	2.467	1.81	2.903	2.098	2.328	2.159	2.888	1.817	0.0215	0.949465	0.139	-0.349	0.015	0.281
PF3D7_0624500	anaphase-promoting complex subunit 11, putative		1.676	1.623	1.565	1.507	1.573	1.754	1.589	1.825	-0.0925	0.245856	0.103	-0.131	-0.024	-0.318
PF3D7_0501700	anaphase-promoting complex subunit 3, putative		2.889	2.332	2.756	1.981	3.226	2.388	3.023	2.292	-0.24275	0.463636	-0.337	-0.056	-0.267	-0.311
PF3D7_0627100	ankyrin-repeat protein, putative		-0.052	-0.212	-0.166	-0.256	-0.031	-0.297	-0.052	-0.261	-0.01125	0.895157	-0.021	0.085	-0.114	0.005
PF3D7_0825100	ankyrin-repeat protein, putative	1	3.84	3.511	3.943	3.459	3.735	3.689	4.14	3.515	-0.0815	0.663734	0.105	-0.178	-0.197	-0.056
PF3D7_1010500	ankyrin-repeat protein, putative	1	2.461	2.235	2.262	2.067	2.62	2.206	2.452	2.651	-0.226	0.132874	-0.159	0.029	-0.19	-0.584
PF3D7_1245900	ankyrin-repeat protein, putative		-1.007	-1.023	-1.278	-0.922	-0.998	-1.032	-1.252	-1.014	0.0165	0.870879	-0.009	0.009	-0.026	0.092
PF3D7_1313900	ankyrin-repeat protein, putative		0.403	0.659	0.216	0.668	0.219	0.624	0.3	0.756	0.01175	0.94663	0.184	0.035	-0.084	-0.088
PF3D7_1410800	ankyrin-repeat protein, putative		1.106	1.17	0.974	1.234	1.148	1.237	1.113	1.352	-0.0915	0.279539	-0.042	-0.067	-0.139	-0.118
PF3D7_1423100	ankyrin-repeat protein, putative		1.297	1.248	1.433	1.214	1.175	0.982	1.469	1.178	0.097	0.417153	0.122	0.266	-0.036	0.036
PF3D7_1149000	antigen 332, DBL-like protein		-4.72	-4.967	-4.694	-4.758	-4.69	-5.005	-4.808	-4.659	0.00575	0.956026	-0.03	0.038	0.114	-0.099
PF3D7_1038000	antigen UB05		-2.547	-2.952	-2.805	-3.195	-2.48	-2.998	-2.623	-3.172	-0.0565	0.797203	-0.067	0.046	-0.182	-0.023
PF3D7_0528100	AP-1 complex subunit beta, putative		-0.393	-0.416	-0.44	-0.461	-0.403	-0.497	-0.42	-0.268	-0.0305	0.563013	0.01	0.081	-0.02	-0.193
PF3D7_1455500	AP-1 complex subunit gamma, putative		-0.16	-0.067	-0.195	-0.052	-0.105	-0.024	-0.155	0.044	-0.0585	0.337494	-0.055	-0.043	-0.04	-0.096
PF3D7_1311400	AP-1 complex subunit mu-1		-0.919	-0.94	-0.927	-0.87	-0.867	-0.97	-0.878	-0.693	-0.062	0.339798	-0.052	0.03	-0.049	-0.177
PF3D7_1118100	AP-1 complex subunit sigma, putative		0.766	1.066	0.684	0.995	0.917	1.174	0.763	1.268	-0.15275	0.339951	-0.151	-0.108	-0.079	-0.273
PF3D7_0617100	AP-2 complex subunit alpha, putative		-0.799	-0.834	-0.918	-0.897	-0.869	-0.871	-0.855	-0.865	0.003	0.917547	0.07	0.037	-0.063	-0.032
PF3D7_1218300	AP-2 complex subunit mu, putative		-0.857	-0.753	-0.658	-0.679	-0.818	-1.018	-0.879	-0.724	0.123	0.158039	-0.039	0.265	0.221	0.045
PF3D7_0217300	AP-2 complex subunit sigma, putative		0.029	-0.105	-0.059	0.166	-0.105	-0.037	-0.161	0.292	0.0105	0.931813	0.134	-0.068	0.102	-0.126
PF3D7_0604100	AP2 domain transcription factor		-3.25	-3.471	-3.698	-3.663	-3.195	-3.694	-3.629	-3.782	0.0545	0.754217	-0.055	0.223	-0.069	0.119
PF3D7_1222400	AP2 domain transcription factor		0.171	0.246	0.16	0.124	0.188	0.24	0.165	0.13	-0.0055	0.878512	-0.017	0.006	-0.005	-0.006
PF3D7_1466400	AP2 domain transcription factor AP2-EXP		-1.317	-1.41	-1.359	-1.411	-1.271	-1.254	-1.402	-1.309	-0.06525	0.154469	-0.046	-0.156	0.043	-0.102
PF3D7_1222600	AP2 domain transcription factor AP2-G		-2.128	-2.15	-2.179	-1.671	-2.316	-1.887	-2.316	-1.897	0.072	0.69003	0.188	-0.263	0.137	0.226
PF3D7_1408200	AP2 domain transcription factor AP2-G2, putative		-0.593	-0.794	-0.72	-0.898	-0.619	-0.906	-0.64	-0.93	0.0225	0.837916	0.026	0.112	-0.08	0.032
PF3D7_1317200	AP2 domain transcription factor AP2-G3, putative		0.648	0.561	0.576	0.442	0.623	0.609	0.517	0.514	-0.009	0.867549	0.025	-0.048	0.059	-0.072
PF3D7_1007700	AP2 domain transcription factor AP2-I		-0.569	-0.87	-0.701	-0.885	-0.506	-0.951	-0.59	-0.641	-0.08425	0.518011	-0.063	0.081	-0.111	-0.244
PF3D7_0730300	AP2 domain transcription factor AP2-L, putative		-3.762	-3.789	-4.081	-3.928	-3.768	-3.908	-3.987	-3.841	-0.014	0.877382	0.006	0.119	-0.094	-0.087
PF3D7_1143100	AP2 domain transcription factor AP2-O, putative		2.976	2.752	2.877	2.601	2.803	2.892	2.864	2.613	0.0085	0.936624	0.173	-0.14	0.013	-0.012
PF3D7_0516800	AP2 domain transcription factor AP2-O2, putative		1.74	1.664	1.854	1.631	1.65	1.801	1.734	1.6	0.026	0.709646	0.09	-0.137	0.12	0.031
PF3D7_1429200	AP2 domain transcription factor AP2-O3, putative		2.281	1.84	2.263	1.496	2.323	1.833	2.382	1.641	-0.07475	0.784931	-0.042	0.007	-0.119	-0.145
PF3D7_1350900	AP2 domain transcription factor AP2-O4, putative		1.473	1.244	1.266	1.21	1.42	1.076	1.199	1.159	0.08475	0.404099	0.053	0.168	0.067	0.051
PF3D7_1449500	AP2 domain transcription factor AP2-O5, putative		1.114	1.189	1.198	1.146	1.208	1.212	1.123	1.184	-0.02	0.506988	-0.094	-0.023	0.075	-0.038
PF3D7_0404100	AP2 domain transcription factor AP2-SP2, putative		1.119	1.009	0.889	0.753	0.915	0.772	0.952	0.658	0.11825	0.298009	0.204	0.237	-0.063	0.095
PF3D7_0622900	AP2 domain transcription factor AP2Tel		-1.607	-1.636	-1.627	-1.772	-1.584	-1.597	-1.646	-1.792	-0.00575	0.927662	-0.023	-0.039	0.019	0.02
PF3D7_0420300	AP2 domain transcription factor, putative		-1.394	-1.485	-1.391	-1.579	-1.339	-1.688	-1.398	-1.517	0.02325	0.802593	-0.055	0.203	0.007	-0.062
PF3D7_0611200	AP2 domain transcription factor, putative		0.383	0.431	0.349	0.42	0.309	0.461	0.365	0.468	-0.005	0.910905	0.074	-0.03	-0.016	-0.048
PF3D7_0613800	AP2 domain transcription factor, putative		-2.466	-2.924	-2.553	-2.968	-2.444	-3.29	-2.535	-3.102	0.115	0.654468	-0.022	0.366	-0.018	0.134
PF3D7_0802100	AP2 domain transcription factor, putative		0.347	0.306	0.301	0.164	0.348	0.192	0.321	0.126	0.03275	0.637811	-0.001	0.114	-0.02	0.038
PF3D7_0934400	AP2 domain transcription factor, putative		0.985	0.87	0.825	0.623	1.142	0.972	0.956	0.999	-0.1915	0.0691661	-0.157	-0.102	-0.131	-0.376
PF3D7_1107800	AP2 domain transcription factor, putative		0.149	-0.008	0.068	-0.123	0.119	0.095	0.049	0.024	-0.05025	0.446783	0.03	-0.103	0.019	-0.147
PF3D7_1115500	AP2 domain transcription factor, putative		-1.952	-2.267	-1.896	-2.033	-1.872	-2.383	-1.856	-2.232	0.04875	0.763756	-0.08	0.116	-0.04	0.199
PF3D7_1139300	AP2 domain transcription factor, putative		-0.065	-0.184	-0.083	-0.206	-0.054	-0.204	-0.073	-0.218	0.00275	0.962149	-0.011	0.02	-0.01	0.012
PF3D7_1239200	AP2 domain transcription factor, putative		-0.96	-1.084	-1.062	-1.061	-0.95	-1.092	-1.097	-1.021	-0.00175	0.969843	-0.01	0.008	0.035	-0.04
PF3D7_1305200	AP2 domain transcription factor, putative		1.478	1.792	1.669	1.675	1.535	1.798	1.53	1.571	0.045	0.638852	-0.057	-0.006	0.139	0.104
PF3D7_1342900	AP2 domain transcription factor, putative		-0.149	-0.147	-0.135	-0.143	-0.144	-0.231	-0.109	-0.168	0.0195	0.479772	-0.005	0.084	-0.026	0.025
PF3D7_1456000	AP2 domain transcription factor, putative		-0.544	-0.773	-0.777	-0.761	-0.542	-0.969	-0.672	-0.822	0.0375	0.741228	-0.002	0.196	-0.105	0.061
PF3D7_0613500	AP-3 complex subunit beta, putative		1.378	1.49	1.385	1.384	1.249	1.561	1.292	1.492	0.01075	0.898003	0.129	-0.071	0.093	-0.108
PF3D7_0808100	AP-3 complex subunit delta, putative		-0.792	-0.707	-0.697	-0.779	-0.763	-0.599	-0.741	-0.755	-0.02925	0.546411	-0.029	-0.108	0.044	-0.024
PF3D7_1440700	AP-3 complex subunit mu, putative		-1.76	-1.609	-1.775	-1.539	-1.657	-1.696	-1.772	-1.598	0.01	0.888388	-0.103	0.087	-0.003	0.059
PF3D7_1250500	AP-3 complex subunit sigma, putative		-1.407	-1.301	-1.347	-1.172	-1.522	-1.371	-1.471	-1.334	0.11775	0.12558	0.115	0.07	0.124	0.162
PF3D7_0730200	AP-4 complex subunit beta, putative		-0.556	-0.363	-0.863	-0.505	-0.673	-0.468	-0.74	-0.551	0.03625	0.775775	0.117	0.105	-0.123	0.046
PF3D7_0904100	AP-4 complex subunit epsilon, putative		0.612	0.659	0.744	0.391	0.649	0.724	0.745	0.558	-0.0675	0.464298	-0.037	-0.065	-0.001	-0.167
PF3D7_1119500	AP-4 complex subunit mu, putative		-0.252	-0.133	-0.388	-0.111	-0.391	-0.181	-0.407	-0.11	0.05125	0.620273	0.139	0.048	0.019	-0.001
PF3D7_0423100	AP-4 complex subunit sigma, putative		0.124	0.351	0.314	0.336	0.143	0.518	0.217	0.467	-0.055	0.623089	-0.019	-0.167	0.097	-0.131
PF3D7_1008300	AP-5 complex subunit sigma-1, putative, pseudogene		0.77	0.628	0.642	0.56	NA	0.528	1.141	0.495	-0.0713333	0.713076	NA	0.1	-0.499	0.065
PF3D7_0423400	apical asparagine-rich protein AARP		-1.469	-1.503	-1.373	-1.235	-1.191	-1.451	-1.368	-1.281	-0.07225	0.412527	-0.278	-0.052	-0.005	0.046
PF3D7_1137200	apical exonemal protein		0.604	0.738	0.542	0.581	0.624	0.821	0.527	0.863	-0.0925	0.346287	-0.02	-0.083	0.015	-0.282
PF3D7_1133400	apical membrane antigen 1		-4.489	-4.845	-4.614	-4.526	-4.535	-4.724	-4.78	-4.396	-0.00975	0.93737	0.046	-0.121	0.166	-0.13
PF3D7_0419700	apical merozoite protein		-0.924	-0.915	-1.03	-0.981	-0.86	-0.892	-0.941	-1.026	-0.03275	0.49431	-0.064	-0.023	-0.089	0.045
PF3D7_0511600	apical rhoptry neck protein		-2.727	-2.756	-2.677	-2.276	-2.729	-2.848	-2.876	-2.733	0.1875	0.164779	0.002	0.092	0.199	0.457
PF3D7_0405900	apical sushi protein		-2.704	-2.485	-2.759	-2.339	-2.752	-2.749	-2.882	-2.615	0.17775	0.162858	0.048	0.264	0.123	0.276
PF3D7_1329700	apicoplast calcium binding protein 1		3.004	2.766	3.028	2.675	3.055	2.909	2.95	2.941	-0.0955	0.344063	-0.051	-0.143	0.078	-0.266
PF3D7_1144700	apicoplast import protein Tic20, putative		-0.29	0.073	-0.327	-0.102	-0.245	-0.221	-0.382	-0.163	0.09125	0.411403	-0.045	0.294	0.055	0.061
PF3D7_0908100	apicoplast integral membrane protein, putative		0.467	0.532	0.345	0.232	0.212	0.524	0.316	0.39	0.0335	0.732087	0.255	0.008	0.029	-0.158
PF3D7_1021300	apicoplast integral membrane protein, putative		-2.072	-2.01	-2.431	-1.784	-2.208	-2.118	-2.493	-1.969	0.12275	0.506015	0.136	0.108	0.062	0.185
PF3D7_API02000	apicoplast ribosomal protein L14		-2.028	-1.511	-2.261	-1.704	-1.942	-1.424	-2.217	-1.554	-0.09175	0.722518	-0.086	-0.087	-0.044	-0.15
PF3D7_1429100	apicoplast ribosomal protein L15 precursor, putative		-0.453	-0.441	-0.409	-0.489	-0.395	-0.316	-0.389	-0.498	-0.0485	0.2806	-0.058	-0.125	-0.02	0.009
PF3D7_API01800	apicoplast ribosomal protein L16		-1.738	-2.009	-2.156	-1.615	-2.105	-1.487	-1.785	-1.452	-0.17225	0.413362	0.367	-0.522	-0.371	-0.163
PF3D7_API01500	apicoplast ribosomal protein L2		-2.396	-2.287	-2.404	-1.994	-2.404	-2.121	-2.387	-1.841	-0.082	0.63421	0.008	-0.166	-0.017	-0.153
PF3D7_1208000	apicoplast ribosomal protein L29 precursor, putative		0.393	0.463	0.142	0.186	0.357	0.311	0.097	0.746	-0.08175	0.61927	0.036	0.152	0.045	-0.56
PF3D7_0810100	apicoplast ribosomal protein L33 precursor, putative		0.35	0.585	0.462	0.695	0.402	0.443	0.386	0.632	0.05725	0.564162	-0.052	0.142	0.076	0.063
PF3D7_1460900	apicoplast ribosomal protein S10, putative		0.618	0.65	0.363	0.485	0.471	0.661	0.436	0.807	-0.06475	0.573444	0.147	-0.011	-0.073	-0.322
PF3D7_API02700	apicoplast ribosomal protein S12		-1.946	-1.307	-2.111	-1.339	-1.919	-1.327	-2.028	-1.273	-0.039	0.895534	-0.027	0.02	-0.083	-0.066
PF3D7_1137500	apicoplast ribosomal protein S14p/S29e precursor, putative		0.152	0.318	0.387	0.26	0.146	0.639	0.381	0.525	-0.1435	0.267207	0.006	-0.321	0.006	-0.265
PF3D7_1106100	apicoplast ribosomal protein S15 precursor, putative		-0.113	-0.241	-0.017	-0.235	-0.08	-0.001	-0.081	0.121	-0.14125	0.0964487	-0.033	-0.24	0.064	-0.356
PF3D7_API01600	apicoplast ribosomal protein S19		-1.923	-1.311	-1.55	-1.346	-1.586	-1.341	-1.797	-1.691	0.07125	0.691442	-0.337	0.03	0.247	0.345
PF3D7_API02300	apicoplast ribosomal protein S5		-2.451	-2.031	-2.489	-2.091	-2.591	-1.896	-2.465	-1.845	-0.06625	0.779015	0.14	-0.135	-0.024	-0.246
PF3D7_0932600	apicoplast ribosomal protein S6, putative		-0.333	-0.15	-0.473	-0.187	-0.544	-0.061	-0.466	-0.024	-0.012	0.940268	0.211	-0.089	-0.007	-0.163
PF3D7_API02800	apicoplast ribosomal protein S7		-2.166	-1.642	-2.152	-1.702	-2.043	-1.401	-1.98	-1.537	-0.17525	0.442174	-0.123	-0.241	-0.172	-0.165
PF3D7_0529300	apicoplast TIC22 protein		0.874	0.746	0.76	0.658	0.829	0.892	0.755	0.827	-0.06625	0.253348	0.045	-0.146	0.005	-0.169
PF3D7_0517800	apicortin, putative	1	5.444	5.373	5.389	5.227	5.428	5.449	5.586	5.101	-0.03275	0.781273	0.016	-0.076	-0.197	0.126
PF3D7_0720400	apoptosis-inducing factor, putative		-1.528	-1.471	-1.45	-1.333	-1.39	-1.72	-1.486	-1.524	0.0845	0.33441	-0.138	0.249	0.036	0.191
PF3D7_0909300	apoptosis-related protein		-0.447	-0.998	-0.949	-1.012	-0.667	-0.857	-0.714	-0.864	-0.076	0.617659	0.22	-0.141	-0.235	-0.148
PF3D7_1448800	Appr-1-p processing domain protein		1.543	1.827	1.522	1.974	1.373	1.756	1.513	1.839	0.09625	0.555499	0.17	0.071	0.009	0.135
PF3D7_1431800	apyrase, putative		-1.21	-1.053	-1.197	-0.941	-1.172	-1.229	-1.206	-1.271	0.11925	0.126296	-0.038	0.176	0.009	0.33
PF3D7_1132800	aquaglyceroporin		-1.532	-1.538	-1.728	-1.552	-1.543	-1.511	-1.788	-1.465	-0.01075	0.904796	0.011	-0.027	0.06	-0.087
PF3D7_0810400	aquaporin, putative		2.44	2.569	2.343	2.381	2.466	2.606	2.436	2.703	-0.1195	0.183672	-0.026	-0.037	-0.093	-0.322
PF3D7_0906500	arginase		0.48	0.607	0.297	0.615	0.401	0.729	0.367	0.803	-0.07525	0.594791	0.079	-0.122	-0.07	-0.188
PF3D7_1218600	arginine--tRNA ligase		-1.647	-1.49	-1.649	-1.368	-1.66	-1.356	-1.719	-1.333	-0.0215	0.865098	0.013	-0.134	0.07	-0.035
PF3D7_0913900	arginine--tRNA ligase, putative		0.501	0.943	0.323	0.749	0.373	0.986	0.351	1.054	-0.062	0.800126	0.128	-0.043	-0.028	-0.305
PF3D7_0212900	arginyl-tRNA--protein transferase		-0.595	-0.786	-0.784	-0.877	-0.462	-0.676	-0.529	-0.49	-0.22125	0.026977	-0.133	-0.11	-0.255	-0.387
PF3D7_1130800	armadillo repeat protein PF16, putative		4.138	3.943	4.123	3.798	4.356	3.85	4.066	3.819	-0.02225	0.885351	-0.218	0.093	0.057	-0.021
PF3D7_0925800	armadillo repeat protein, putative		1.101	1.101	1.13	1.05	1.124	1.096	1.236	0.958	-0.008	0.89749	-0.023	0.005	-0.106	0.092
PF3D7_0414900	armadillo-domain containing rhoptry protein		-3.479	-3.431	-3.465	-3.279	-3.226	-3.452	-3.444	-3.031	-0.12525	0.300172	-0.253	0.021	-0.021	-0.248
PF3D7_0415000	arsenical pump-driving ATPase, putative		-0.83	-0.611	-1.164	-0.725	-0.895	-0.634	-1.07	-0.53	-0.05025	0.778993	0.065	0.023	-0.094	-0.195
PF3D7_1233600	asparagine and aspartate rich protein 1		0.702	0.568	0.73	0.511	0.686	0.445	0.713	0.539	0.032	0.710374	0.016	0.123	0.017	-0.028
PF3D7_0309500	asparagine synthetase [glutamine-hydrolyzing], putative		-1.979	-1.952	-2.224	-2.211	-1.905	-1.925	-2.087	-1.795	-0.1635	0.134772	-0.074	-0.027	-0.137	-0.416
PF3D7_0105700	asparagine-rich antigen Pfa35-2		1.832	1.644	1.948	1.514	1.952	1.681	1.865	1.562	-0.0305	0.823301	-0.12	-0.037	0.083	-0.048
PF3D7_0809200	asparagine-rich antigen Pfa55-14		3.461	3.673	3.487	3.608	3.388	3.738	3.414	3.559	0.0325	0.743355	0.073	-0.065	0.073	0.049
PF3D7_1231800	asparagine-rich protein, putative		-1.499	-1.323	-1.675	-1.477	-1.478	-1.46	-1.66	-1.446	0.0175	0.848538	-0.021	0.137	-0.015	-0.031
PF3D7_0211800	asparagine--tRNA ligase		-0.979	-0.946	-1.011	-0.82	-0.501	-0.623	-0.632	-0.756	-0.311	0.00348315	-0.478	-0.323	-0.379	-0.064
PF3D7_0509600	asparagine--tRNA ligase		0.819	1.06	0.913	1.158	0.795	1.181	0.888	1.142	-0.014	0.911679	0.024	-0.121	0.025	0.016
PF3D7_1344800	aspartate carbamoyltransferase		0.32	0.098	0.238	0.029	0.337	0.32	0.233	0.365	-0.1425	0.0945075	-0.017	-0.222	0.005	-0.336
PF3D7_0204500	aspartate transaminase		-2.367	-2.173	-2.391	-2.061	-2.238	-2.253	-2.367	-1.989	-0.03625	0.757786	-0.129	0.08	-0.024	-0.072
PF3D7_0102900	aspartate--tRNA ligase		-0.012	0.281	-0.056	0.366	-0.06	0.357	-0.111	0.433	-0.01	0.956284	0.048	-0.076	0.055	-0.067
PF3D7_0514300	aspartate--tRNA ligase, putative		-0.318	-0.288	-0.177	-0.266	-0.248	-0.034	-0.211	-0.084	-0.118	0.0933013	-0.07	-0.254	0.034	-0.182
PF3D7_1435700	ataxin-2 like protein, putative		1.862	1.828	1.917	1.985	1.866	1.699	1.925	1.992	0.0275	0.713662	-0.004	0.129	-0.008	-0.007
PF3D7_1226800	ataxin-3, putative		1.255	1.513	1.262	1.614	1.21	1.469	1.298	1.518	0.03725	0.75837	0.045	0.044	-0.036	0.096
PF3D7_1464700	ATP synthase (C/AC39) subunit, putative		-0.213	-0.392	-0.556	-0.554	-0.314	-0.333	-0.478	-0.245	-0.08625	0.399436	0.101	-0.059	-0.078	-0.309
PF3D7_0719100	ATP synthase F0 subunit a-like protein, putative		2.819	2.837	2.751	2.893	2.695	2.919	2.959	2.956	-0.05725	0.441816	0.124	-0.082	-0.208	-0.063
PF3D7_1125100	ATP synthase F0 subunit b-like protein, putative		0.742	0.751	0.614	0.738	0.648	0.579	0.678	0.586	0.0885	0.0713865	0.094	0.172	-0.064	0.152
PF3D7_0311800	ATP synthase F0 subunit d-like protein, putative		1.124	1.149	1.159	1.031	1.016	1.236	1.214	1.159	-0.0405	0.50723	0.108	-0.087	-0.055	-0.128
PF3D7_1209800	ATP synthase mitochondrial F1 complex assembly factor 1, putative		0.046	-0.094	-0.06	-0.189	-0.008	-0.072	-0.112	-0.196	0.02275	0.728114	0.054	-0.022	0.052	0.007
PF3D7_1025200	ATP synthase mitochondrial F1 complex assembly factor 2, putative		0.281	0.772	0.516	0.681	0.263	0.854	0.376	0.84	-0.02075	0.915708	0.018	-0.082	0.14	-0.159
PF3D7_0217100	ATP synthase subunit alpha, mitochondrial		1.287	1.268	1.306	1.333	1.292	1.355	1.27	1.254	0.00575	0.83323	-0.005	-0.087	0.036	0.079
PF3D7_1235700	ATP synthase subunit beta, mitochondrial		0.555	0.403	0.558	0.517	0.58	0.648	0.496	0.459	-0.0375	0.526999	-0.025	-0.245	0.062	0.058
PF3D7_0705900	ATP synthase subunit C, putative		0.815	0.674	0.782	0.758	0.837	1.053	0.804	0.971	-0.159	0.051296	-0.022	-0.379	-0.022	-0.213
PF3D7_1147700	ATP synthase subunit delta, mitochondrial, putative		0.625	0.579	0.765	0.724	0.429	0.39	0.749	0.284	0.21025	0.101956	0.196	0.189	0.016	0.44
PF3D7_0715500	ATP synthase subunit epsilon, mitochondrial, putative		-0.071	-0.102	0.012	0.02	0.029	0.099	0.33	0.165	-0.191	0.0363252	-0.1	-0.201	-0.318	-0.145
PF3D7_1311300	ATP synthase subunit gamma, mitochondrial		0.097	0.041	0.015	0.036	-0.024	0.175	-0.089	-0.018	0.03625	0.565413	0.121	-0.134	0.104	0.054
PF3D7_1310000	ATP synthase subunit O, mitochondrial, putative		3.137	3.586	3.313	3.545	3.21	3.603	3.425	3.735	-0.098	0.550097	-0.073	-0.017	-0.112	-0.19
PF3D7_0107400	ATP synthase-associated protein, putative		1.376	0.982	1.389	1.349	1.13	0.996	1.155	0.922	0.22325	0.0938979	0.246	-0.014	0.234	0.427
PF3D7_0306600	ATP synthase-associated protein, putative		0.454	0.557	0.599	0.715	0.432	0.524	0.521	0.575	0.06825	0.310503	0.022	0.033	0.078	0.14
PF3D7_0611300	ATP synthase-associated protein, putative		0.891	0.807	1.122	1.08	0.873	0.913	0.902	0.999	0.05325	0.530198	0.018	-0.106	0.22	0.081
PF3D7_0620100	ATP synthase-associated protein, putative		2.008	1.953	2.273	1.954	2.007	2.24	2.059	2.128	-0.0615	0.5266	0.001	-0.287	0.214	-0.174
PF3D7_0815400	ATP synthase-associated protein, putative		0.766	0.896	0.797	0.853	0.726	0.961	0.739	0.965	-0.01975	0.794755	0.04	-0.065	0.058	-0.112
PF3D7_0825400	ATP synthase-associated protein, putative		1.493	1.755	1.265	1.247	1.39	1.813	1.39	1.721	-0.1385	0.42633	0.103	-0.058	-0.125	-0.474
PF3D7_0934300	ATP synthase-associated protein, putative		0.196	-0.2	0.063	-0.209	0.168	0.188	0.141	0.133	-0.195	0.101682	0.028	-0.388	-0.078	-0.342
PF3D7_1024300	ATP synthase-associated protein, putative		2.358	2.452	2.34	2.421	2.333	2.526	2.362	2.598	-0.062	0.40424	0.025	-0.074	-0.022	-0.177
PF3D7_1141200	ATP synthase-associated protein, putative		0.969	1.193	1.075	1.303	1.022	1.364	1.18	1.207	-0.05825	0.58386	-0.053	-0.171	-0.105	0.096
PF3D7_1142800	ATP synthase-associated protein, putative		0.46	0.478	0.348	0.373	0.382	0.379	0.36	0.207	0.08275	0.167622	0.078	0.099	-0.012	0.166
PF3D7_1303000	ATP synthase-associated protein, putative		0.277	0.452	0.371	0.404	0.442	0.58	0.403	0.639	-0.14	0.0816225	-0.165	-0.128	-0.032	-0.235
PF3D7_1360000	ATP synthase-associated protein, putative		0.922	0.781	0.951	0.957	0.96	0.885	0.885	0.912	-0.00775	0.868705	-0.038	-0.104	0.066	0.045
PF3D7_1417900	ATP synthase-associated protein, putative		1.251	1.297	1.227	1.334	1.283	1.405	1.266	1.392	-0.05925	0.219603	-0.032	-0.108	-0.039	-0.058
PF3D7_0626700	ATPase		-1.288	-1.26	-1.434	-1.271	-1.352	-1.293	-1.461	-1.432	0.07125	0.2489	0.064	0.033	0.027	0.161
PF3D7_1112600	ATPase, putative		1.659	1.379	1.513	1.281	1.698	1.154	1.67	1.475	-0.04125	0.792331	-0.039	0.225	-0.157	-0.194
PF3D7_1143900	ATP-dependent (S)-NAD(P)H-hydrate dehydratase, putative		-0.331	-0.603	-0.263	-0.512	-0.541	-0.552	-0.232	-0.69	0.0765	0.562048	0.21	-0.051	-0.031	0.178
PF3D7_0915400	ATP-dependent 6-phosphofructokinase		-1.675	-1.936	-1.941	-1.92	-1.689	-2.06	-1.823	-1.803	-0.02425	0.818461	0.014	0.124	-0.118	-0.117
PF3D7_1128300	ATP-dependent 6-phosphofructokinase	1	3.246	3.554	3.385	3.27	3.31	3.607	3.422	3.608	-0.123	0.271601	-0.064	-0.053	-0.037	-0.338
PF3D7_1320100	ATP-dependent Clp protease adapter protein ClpS		-0.824	-0.84	-1.003	-0.65	-0.756	-0.712	-0.818	-0.879	-0.038	0.654868	-0.068	-0.128	-0.185	0.229
PF3D7_0307400	ATP-dependent Clp protease proteolytic subunit		-0.175	-0.216	-0.234	-0.245	-0.112	-0.131	-0.17	-0.017	-0.11	0.0222226	-0.063	-0.085	-0.064	-0.228
PF3D7_1436800	ATP-dependent Clp protease proteolytic subunit		0.017	-0.081	-0.016	-0.146	0.065	0.153	0.067	-0.373	-0.0345	0.79043	-0.048	-0.234	-0.083	0.227
PF3D7_1406600	ATP-dependent Clp protease regulatory subunit ClpC		-1.426	-1.438	-1.477	-1.57	-1.347	-1.518	-1.386	-1.59	-0.0175	0.797887	-0.079	0.08	-0.091	0.02
PF3D7_0918600	ATP-dependent DNA helicase Q1		0.237	0.083	0.359	0.207	0.143	0.228	0.346	0.206	-0.00925	0.900315	0.094	-0.145	0.013	0.001
PF3D7_0514100	ATP-dependent DNA helicase UvrD		0.547	0.593	0.726	0.553	0.566	0.675	0.638	0.588	-0.012	0.812416	-0.019	-0.082	0.088	-0.035
PF3D7_0504400	ATP-dependent helicase, putative		-0.799	-0.657	-0.829	-0.51	-0.775	-0.551	-0.752	-0.698	-0.00475	0.95911	-0.024	-0.106	-0.077	0.188
PF3D7_0907400	ATP-dependent protease ATPase subunit ClpY		-0.647	-0.57	-0.777	-0.566	-0.771	-0.598	-0.684	-0.557	0.0125	0.861229	0.124	0.028	-0.093	-0.009
PF3D7_1230400	ATP-dependent protease subunit ClpQ		-0.629	-0.64	-0.9	-0.502	-0.647	-0.627	-0.86	-0.497	-0.01	0.931977	0.018	-0.013	-0.04	-0.005
PF3D7_1414900	ATP-dependent protease, putative		0.802	0.909	0.687	0.67	0.793	0.628	0.801	0.524	0.0805	0.392099	0.009	0.281	-0.114	0.146
PF3D7_0810600	ATP-dependent RNA helicase DBP1, putative		0.15	-0.022	0.186	-0.025	0.021	0.097	0.132	0.093	-0.0135	0.830663	0.129	-0.119	0.054	-0.118
PF3D7_0827000	ATP-dependent RNA helicase DBP10, putative		-0.829	-0.961	-0.808	-0.838	-0.892	-0.908	-0.831	-0.936	0.03275	0.455786	0.063	-0.053	0.023	0.098
PF3D7_1418900	ATP-dependent RNA helicase DBP4, putative		-0.589	-0.494	-0.448	-0.46	-0.583	-0.601	-0.564	-0.651	0.102	0.0329935	-0.006	0.107	0.116	0.191
PF3D7_1459000	ATP-dependent RNA helicase DBP5		-0.68	-0.58	-0.735	-0.645	-0.729	-0.621	-0.845	-0.598	0.03825	0.579315	0.049	0.041	0.11	-0.047
PF3D7_1307300	ATP-dependent RNA helicase DBP6, putative		1.195	1.196	1.143	1.093	1.045	1.091	1.157	1.204	0.0325	0.477303	0.15	0.105	-0.014	-0.111
PF3D7_0721300	ATP-dependent RNA helicase DBP7, putative		-0.587	-0.74	-0.63	-0.808	-0.511	-0.884	-0.609	-0.822	0.01525	0.885297	-0.076	0.144	-0.021	0.014
PF3D7_1332700	ATP-dependent RNA helicase DBP8, putative		0.459	0.522	0.738	0.458	0.52	0.627	0.728	0.427	-0.03125	0.748287	-0.061	-0.105	0.01	0.031
PF3D7_1241800	ATP-dependent RNA helicase DBP9, putative		-1.11	-1.062	-1.119	-1.111	-0.99	-1.109	-1.097	-1.03	-0.044	0.205837	-0.12	0.047	-0.022	-0.081
PF3D7_0521700	ATP-dependent RNA helicase DDX1, putative		-0.662	-0.615	-0.758	-0.548	-0.835	-0.655	-0.76	-0.823	0.1225	0.0887024	0.173	0.04	0.002	0.275
PF3D7_0518500	ATP-dependent RNA helicase DDX23, putative		0.149	0.016	0.337	-0.054	0.232	-0.144	0.331	-0.096	0.03125	0.837675	-0.083	0.16	0.006	0.042
PF3D7_0504200	ATP-dependent RNA helicase DDX27, putative		-0.633	-0.533	-0.595	-0.413	-0.648	-0.423	-0.615	-0.548	0.015	0.835593	0.015	-0.11	0.02	0.135
PF3D7_0527900	ATP-dependent RNA helicase DDX41, putative		-0.609	-0.831	-0.69	-0.837	-0.56	-0.65	-0.649	-0.614	-0.1235	0.0838567	-0.049	-0.181	-0.041	-0.223
PF3D7_0321600	ATP-dependent RNA helicase DDX42, putative		0.357	0.499	0.483	0.517	0.427	0.546	0.46	0.496	-0.01825	0.695254	-0.07	-0.047	0.023	0.021
PF3D7_0218400	ATP-dependent RNA helicase DDX47, putative		-0.427	-0.657	-0.548	-0.448	-0.419	-0.899	-0.502	-0.472	0.053	0.679177	-0.008	0.242	-0.046	0.024
PF3D7_1445900	ATP-dependent RNA helicase DDX5, putative		-0.359	-0.346	-0.379	-0.411	-0.322	-0.305	-0.369	-0.251	-0.062	0.070001	-0.037	-0.041	-0.01	-0.16
PF3D7_0405000	ATP-dependent RNA helicase DDX51, putative		0.826	0.928	1.026	1.124	0.744	1.102	0.903	1.023	0.033	0.754657	0.082	-0.174	0.123	0.101
PF3D7_0320800	ATP-dependent RNA helicase DDX6		2.264	1.931	2.064	1.786	2.141	2.082	2.124	2.253	-0.13875	0.246053	0.123	-0.151	-0.06	-0.467
PF3D7_0903400	ATP-dependent RNA helicase DDX60, putative		-2.073	-2.034	-2.143	-2.036	-2.037	-2.051	-2.156	-2.057	0.00375	0.923172	-0.036	0.017	0.013	0.021
PF3D7_1302700	ATP-dependent RNA helicase DHR1, putative		-1.316	-1.147	-1.283	-1.336	-1.251	-1.112	-1.197	-1.228	-0.0735	0.20981	-0.065	-0.035	-0.086	-0.108
PF3D7_0821300	ATP-dependent RNA helicase DHX36, putative		0.456	0.657	0.474	0.639	0.469	0.608	0.365	0.753	0.00775	0.940539	-0.013	0.049	0.109	-0.114
PF3D7_0310500	ATP-dependent RNA helicase DHX57, putative		0.224	0.111	0.253	0.119	0.177	0.228	0.247	0.193	-0.0345	0.416564	0.047	-0.117	0.006	-0.074
PF3D7_1251500	ATP-dependent RNA helicase DRS1, putative		-0.42	-0.246	-0.598	-0.376	-0.443	-0.488	-0.459	-0.519	0.06725	0.402332	0.023	0.242	-0.139	0.143
PF3D7_0630900	ATP-dependent RNA helicase HAS1		-1.495	-1.411	-1.74	-1.462	-1.569	-1.389	-1.587	-1.329	-0.0585	0.570328	0.074	-0.022	-0.153	-0.133
PF3D7_1445200	ATP-dependent RNA helicase MAK5, putative		-1.254	-1.159	-1.212	-1.041	-1.225	-1.198	-1.318	-1.267	0.0855	0.158091	-0.029	0.039	0.106	0.226
PF3D7_1021500	ATP-dependent RNA helicase ROK1, putative		1.052	1.174	1.237	1.298	0.979	1.385	1.169	1.328	-0.025	0.819965	0.073	-0.211	0.068	-0.03
PF3D7_0623700	ATP-dependent RNA helicase SUV3, putative		0.494	0.585	0.752	0.704	0.722	0.584	0.682	0.746	-0.04975	0.494309	-0.228	0.001	0.07	-0.042
PF3D7_0209800	ATP-dependent RNA helicase UAP56		-1.338	-1.46	-1.476	-1.396	-1.298	-1.319	-1.419	-1.258	-0.094	0.0904149	-0.04	-0.141	-0.057	-0.138
PF3D7_0103600	ATP-dependent RNA helicase, putative		0.391	0.453	0.632	0.465	0.514	0.526	0.525	0.468	-0.023	0.681282	-0.123	-0.073	0.107	-0.003
PF3D7_0602100	ATP-dependent RNA helicase, putative		0.441	0.224	0.578	0.387	0.397	0.345	0.55	0.448	-0.0275	0.757974	0.044	-0.121	0.028	-0.061
PF3D7_1202000	ATP-dependent RNA helicase, putative		0.963	0.919	0.941	0.945	0.875	1.081	0.922	0.951	-0.01525	0.746442	0.088	-0.162	0.019	-0.006
PF3D7_1419100	ATP-dependent rRNA helicase SPB4, putative		-0.443	-0.117	-0.498	-0.281	-0.357	-0.374	-0.457	-0.38	0.05725	0.542894	-0.086	0.257	-0.041	0.099
PF3D7_1239700	ATP-dependent zinc metalloprotease FTSH 1		-2.197	-2.174	-2.308	-2.569	-2.222	-2.268	-2.359	-2.522	0.03075	0.793114	0.025	0.094	0.051	-0.047
PF3D7_1119600	ATP-dependent zinc metalloprotease FTSH, putative		-1.344	-1.26	-1.455	-1.382	-1.323	-1.352	-1.397	-1.432	0.01575	0.749937	-0.021	0.092	-0.058	0.05
PF3D7_1464900	ATP-dependent zinc metalloprotease FTSH, putative		-0.605	-0.69	-0.607	-0.529	-0.486	-0.562	-0.576	-0.55	-0.06425	0.145575	-0.119	-0.128	-0.031	0.021
PF3D7_1414500	atypical protein kinase, ABC-1 family, putative		0.866	0.971	0.953	0.994	0.872	0.971	0.929	0.925	0.02175	0.552105	-0.006	0	0.024	0.069
PF3D7_1430400	autophagy protein 5, putative		3.291	3.636	3.189	3.61	3.39	3.694	3.287	3.709	-0.0885	0.589452	-0.099	-0.058	-0.098	-0.099
PF3D7_0216700	autophagy-related protein 11, putative		0.373	0.055	0.3	0.055	0.387	-0.23	0.514	0.047	0.01625	0.933774	-0.014	0.285	-0.214	0.008
PF3D7_1470000	autophagy-related protein 12, putative		1.583	1.585	1.683	1.672	1.417	1.472	1.548	1.657	0.10725	0.117006	0.166	0.113	0.135	0.015
PF3D7_1012900	autophagy-related protein 18		-2.407	-2.455	-2.514	-2.412	-2.442	-2.41	-2.505	-2.399	-0.008	0.823735	0.035	-0.045	-0.009	-0.013
PF3D7_1126700	autophagy-related protein 23, putative		-0.724	-0.673	-0.755	-0.619	-0.77	-0.703	-0.782	-0.587	0.01775	0.752358	0.046	0.03	0.027	-0.032
PF3D7_0905700	autophagy-related protein 3, putative		0.33	0.196	0.254	0.294	0.177	0.275	0.156	0.457	0.00225	0.976865	0.153	-0.079	0.098	-0.163
PF3D7_1126100	autophagy-related protein 7, putative		-0.34	-0.011	-0.364	0.051	-0.234	0.052	-0.374	0.001	-0.02725	0.859475	-0.106	-0.063	0.01	0.05
PF3D7_1019900	autophagy-related protein 8		-0.142	0.022	-0.336	0.124	-0.361	-0.002	-0.309	0.075	0.06625	0.670614	0.219	0.024	-0.027	0.049
PF3D7_0904700	bacterial histone-like protein		-0.278	-0.336	-0.478	-0.387	-0.212	-0.292	-0.32	-0.157	-0.1245	0.0695747	-0.066	-0.044	-0.158	-0.23
PF3D7_0611600	basal complex transmembrane protein 1		1.732	1.881	1.732	1.759	1.712	1.892	1.756	1.809	-0.01625	0.767714	0.02	-0.011	-0.024	-0.05
PF3D7_1248500	bax inhibitor 1, putative		-0.588	-1.081	-0.723	-1.053	-0.63	-0.88	-0.601	-0.865	-0.11725	0.443628	0.042	-0.201	-0.122	-0.188
PF3D7_1459800	bax inhibitor 1, putative		1.038	0.604	0.953	0.694	1.104	0.958	0.964	0.915	-0.163	0.192493	-0.066	-0.354	-0.011	-0.221
PF3D7_1124100	BEACH domain-containing protein, putative		-0.047	0.159	0.118	0.167	-0.061	0.254	0.107	0.157	-0.015	0.862003	0.014	-0.095	0.011	0.01
PF3D7_0818600	BEM46-like protein, putative		1.021	1.181	0.995	0.933	1.204	1.111	1.2	1.216	-0.15025	0.0414066	-0.183	0.07	-0.205	-0.283
PF3D7_1011200	BET1-like protein, putative, unspecified product		-0.469	-0.556	-0.98	-0.576	-0.507	-0.615	-0.785	-0.367	-0.07675	0.613524	0.038	0.059	-0.195	-0.209
PF3D7_1138600	beta-catenin-like protein 1, putative		-0.409	-0.269	-0.285	-0.223	-0.366	-0.123	-0.387	-0.306	-0.001	0.989364	-0.043	-0.146	0.102	0.083
PF3D7_0211400	beta-ketoacyl-ACP synthase III	1	3.212	3.115	3.25	3.045	3.264	3.126	3.287	3.309	-0.091	0.193455	-0.052	-0.011	-0.037	-0.264
PF3D7_1145700	bicoid-interacting protein BIN3, putative		1.791	1.567	1.879	1.608	1.591	1.478	1.895	1.564	0.07925	0.52451	0.2	0.089	-0.016	0.044
PF3D7_0417200	bifunctional dihydrofolate reductase-thymidylate synthase		-0.792	-0.863	-0.934	-0.93	-0.856	-1.217	-0.858	-1.059	0.11775	0.254648	0.064	0.354	-0.076	0.129
PF3D7_1128400	bifunctional farnesyl/geranylgeranyl diphosphate synthase		-0.743	-0.801	-0.835	-0.455	-0.603	-0.851	-0.858	-0.745	0.05575	0.615041	-0.14	0.05	0.023	0.29
PF3D7_0630700	bifunctional methylenetetrahydrofolate dehydrogenase/cyclohydrolase, putative		0.177	0.516	-0.074	0.349	0.113	0.288	-0.053	0.153	0.11675	0.449283	0.064	0.228	-0.021	0.196
PF3D7_1363200	bifunctional polynucleotide phosphatase/kinase		-0.487	-0.554	-0.508	-0.714	-0.502	-0.874	-0.515	-0.596	0.056	0.598242	0.015	0.32	0.007	-0.118
PF3D7_1026900	biotin--protein ligase 1		1.455	1.964	1.745	1.37	1.558	1.945	1.752	1.614	-0.08375	0.622111	-0.103	0.019	-0.007	-0.244
PF3D7_1460000	biotin--protein ligase 2		1.19	1.32	1.472	1.22	1.057	1.154	1.422	1.021	0.137	0.262089	0.133	0.166	0.05	0.199
PF3D7_0520600	bis(5'-nucleosyl)-tetraphosphatase [asymmetrical]		-2.218	-2.147	-2.188	-1.894	-2.205	-2.28	-2.339	-2.003	0.095	0.396804	-0.013	0.133	0.151	0.109
PF3D7_1207700	blood stage antigen 41-3 precursor	1	5.51	6.255	5.709	5.494	5.739	6.661	6.282	6.463	-0.54425	0.0869595	-0.229	-0.406	-0.573	-0.969
PF3D7_0515800	BolA-like protein, putative		1.021	1.327	0.741	0.893	1.05	1.408	1.042	1.53	-0.262	0.187415	-0.029	-0.081	-0.301	-0.637
PF3D7_0819100	BRIX domain, putative		-0.255	-0.315	-0.301	-0.268	-0.264	-0.238	-0.284	-0.338	-0.00375	0.887457	0.009	-0.077	-0.017	0.07
PF3D7_1224200	BRO1 domain-containing protein, putative		3.64	3.644	3.406	3.566	3.488	3.728	3.467	3.834	-0.06525	0.561159	0.152	-0.084	-0.061	-0.268
PF3D7_1033700	bromodomain protein 1		0.397	0.567	0.443	0.435	0.461	0.653	0.521	0.776	-0.14225	0.123377	-0.064	-0.086	-0.078	-0.341
PF3D7_1212900	bromodomain protein 2, putative		-1.368	-1.594	-1.533	-1.525	-1.369	-1.552	-1.534	-1.43	-0.03375	0.621477	0.001	-0.042	0.001	-0.095
PF3D7_0110500	bromodomain protein, putative		0.408	0.333	0.399	0.318	0.359	0.225	0.349	0.311	0.0535	0.209412	0.049	0.108	0.05	0.007
PF3D7_1234100	bromodomain protein, putative		-0.202	-0.191	-0.135	-0.116	-0.185	-0.224	-0.174	-0.125	0.016	0.604127	-0.017	0.033	0.039	0.009
PF3D7_1475600	bromodomain protein, putative		-0.727	-0.464	-0.812	-0.47	-0.841	-0.476	-0.795	-0.578	0.05425	0.678323	0.114	0.012	-0.017	0.108
BSD	BSD		-3.982	-3.808	-4.178	-3.514	-3.938	-3.578	-3.659	-3.658	-0.16225	0.353637	-0.044	-0.23	-0.519	0.144
PF3D7_0423200	BSD-domain protein, putative		-0.1	-0.086	-0.272	0.047	-0.013	0.02	-0.123	0.281	-0.144	0.229695	-0.087	-0.106	-0.149	-0.234
PF3D7_0914900	BSD-domain protein, putative		0.965	1.028	0.933	1.181	0.909	1.334	0.942	1.297	-0.09375	0.48409	0.056	-0.306	-0.009	-0.116
PF3D7_1238700	BTB/POZ domain-containing protein, putative		0.722	0.58	0.75	0.69	0.65	0.627	0.63	0.646	0.04725	0.256471	0.072	-0.047	0.12	0.044
PF3D7_0804000	cactin homolog, putative		-1.109	-1.107	-1.141	-1.03	-0.826	-1.109	-1.104	-1.034	-0.0785	0.307454	-0.283	0.002	-0.037	0.004
PF3D7_1451700	calcineurin subunit B		0.497	0.086	0.36	0.344	0.578	0.318	0.636	0.557	-0.2005	0.120247	-0.081	-0.232	-0.276	-0.213
PF3D7_0715300	calcium/calmodulin-dependent protein kinase, putative		0.13	0.249	0.256	0.28	0.235	0.405	0.352	0.503	-0.145	0.0676779	-0.105	-0.156	-0.096	-0.223
PF3D7_1104900	calcium/calmodulin-dependent protein kinase, putative		-0.649	-0.664	-0.533	-0.724	-0.534	-0.543	-0.577	-0.564	-0.088	0.0761186	-0.115	-0.121	0.044	-0.16
PF3D7_0605400	calcium-binding protein, putative		2.184	1.857	2.179	1.893	2.049	1.957	2.306	2.025	-0.056	0.649585	0.135	-0.1	-0.127	-0.132
PF3D7_1137700	calcium-binding protein, putative		5.113	5.349	5.492	5.246	5.559	5.222	5.51	5.427	-0.1295	0.281049	-0.446	0.127	-0.018	-0.181
PF3D7_0217500	calcium-dependent protein kinase 1		-1.01	-1.371	-1.317	-1.571	-1.065	-1.639	-1.155	-1.282	-0.032	0.858005	0.055	0.268	-0.162	-0.289
PF3D7_0610600	calcium-dependent protein kinase 2		0.304	0.181	0.692	0.344	0.173	0.395	0.551	0.208	0.0485	0.741581	0.131	-0.214	0.141	0.136
PF3D7_0310100	calcium-dependent protein kinase 3		1.439	1.218	1.249	1.21	1.634	0.689	1.055	1.085	0.16325	0.450134	-0.195	0.529	0.194	0.125
PF3D7_0717500	calcium-dependent protein kinase 4		1.446	1.089	1.174	1.04	1.417	0.661	1.415	0.986	0.0675	0.75268	0.029	0.428	-0.241	0.054
PF3D7_1337800	calcium-dependent protein kinase 5		-3.699	-3.577	-3.772	-3.359	-3.622	-3.714	-3.884	-3.54	0.08825	0.478012	-0.077	0.137	0.112	0.181
PF3D7_1122800	calcium-dependent protein kinase 6		0.453	0.405	0.498	0.427	0.446	0.498	0.441	0.399	-0.00025	0.993281	0.007	-0.093	0.057	0.028
PF3D7_1123100	calcium-dependent protein kinase 7		1.048	1.113	1.112	1.025	1.009	1.052	1.062	1.055	0.03	0.283153	0.039	0.061	0.05	-0.03
PF3D7_1423600	calcium-dependent protein kinase, putative		3.411	3.34	3.191	3.146	3.517	3.487	3.338	3.534	-0.197	0.0422172	-0.106	-0.147	-0.147	-0.388
PF3D7_0106300	calcium-transporting ATPase		-1.21	-1.337	-1.322	-1.355	-1.245	-1.39	-1.228	-1.212	-0.03725	0.50404	0.035	0.053	-0.094	-0.143
PF3D7_1238100	calcyclin binding protein, putative		-0.91	-0.818	-0.929	-0.842	-0.782	-0.932	-0.776	-0.686	-0.08075	0.209706	-0.128	0.114	-0.153	-0.156
PF3D7_0933200	calcyclin-binding protein, putative		0.406	0.279	0.308	0.381	0.336	0.412	0.32	0.468	-0.0405	0.408829	0.07	-0.133	-0.012	-0.087
PF3D7_1434200	calmodulin		-1.402	-1.507	-1.456	-1.449	-1.461	-1.499	-1.501	-1.361	0.002	0.960991	0.059	-0.008	0.045	-0.088
PF3D7_0714400	calmodulin, putative		1.904	1.623	2.056	1.55	2.146	1.696	2.103	1.853	-0.16625	0.337082	-0.242	-0.073	-0.047	-0.303
PF3D7_1030800	calmodulin, putative		0.685	0.752	0.862	0.828	0.731	0.84	0.751	0.603	0.0505	0.452733	-0.046	-0.088	0.111	0.225
PF3D7_1418300	calmodulin, putative		-1.09	-1.103	-1.161	-0.652	-1.096	-1.115	-1.259	-1.148	0.153	0.260071	0.006	0.012	0.098	0.496
PF3D7_0414200	calmodulin-like protein		-0.091	0.127	-0.132	-0.095	-0.132	0.185	-0.077	0.156	-0.08075	0.44893	0.041	-0.058	-0.055	-0.251
PF3D7_1444200	calmodulin-like protein		3.203	2.929	3.068	2.835	3.32	2.732	3.379	3.053	-0.11225	0.529597	-0.117	0.197	-0.311	-0.218
PF3D7_1362400	calpain		1.771	1.958	1.79	1.856	1.728	1.913	1.717	1.963	0.0135	0.864687	0.043	0.045	0.073	-0.107
PF3D7_1447800	calponin homology domain-containing protein, putative		0.503	0.502	0.626	0.525	0.557	0.517	0.561	0.451	0.0175	0.669294	-0.054	-0.015	0.065	0.074
PF3D7_0934800	cAMP-dependent protein kinase catalytic subunit		-2.229	-2.268	-2.459	-2.149	-2.101	-2.392	-2.357	-2.183	-0.018	0.85702	-0.128	0.124	-0.102	0.034
PF3D7_1223100	cAMP-dependent protein kinase regulatory subunit		-1.431	-1.798	-1.741	-1.846	-1.476	-1.853	-1.63	-1.641	-0.054	0.67206	0.045	0.055	-0.111	-0.205
PF3D7_1308200	carbamoyl phosphate synthetase		-2.577	-2.505	-2.806	-2.479	-2.606	-2.655	-2.807	-2.483	0.046	0.662048	0.029	0.15	0.001	0.004
PF3D7_0107200	carbon catabolite repressor protein 4, putative		0.267	0.259	0.288	0.262	0.18	0.415	0.319	0.302	-0.035	0.499206	0.087	-0.156	-0.031	-0.04
PF3D7_0519500	carbon catabolite repressor protein 4, putative		-0.253	-0.603	-0.283	-0.728	-0.185	-0.891	-0.293	-0.511	0.00325	0.987263	-0.068	0.288	0.01	-0.217
PF3D7_1140000	carbonic anhydrase		1.678	1.541	2.056	0.571	1.911	1.178	1.782	1.077	-0.0255	0.948637	-0.233	0.363	0.274	-0.506
PF3D7_1136500	casein kinase 1		-0.404	-0.601	-0.521	-0.691	-0.428	-0.539	-0.395	-0.535	-0.08	0.304251	0.024	-0.062	-0.126	-0.156
PF3D7_1108400	casein kinase 2, alpha subunit		-2.1	-2.107	-2.24	-2.102	-2.086	-2.02	-2.184	-2.068	-0.04775	0.363746	-0.014	-0.087	-0.056	-0.034
PF3D7_1103700	casein kinase II beta chain		-1.45	-1.249	-1.611	-1.345	-1.489	-1.252	-1.566	-1.286	-0.0155	0.891531	0.039	0.003	-0.045	-0.059
PF3D7_1342400	casein kinase II beta chain		-1.442	-1.552	-1.52	-1.593	-1.545	-1.548	-1.628	-1.554	0.042	0.306869	0.103	-0.004	0.108	-0.039
PF3D7_0715900	cation diffusion facilitator family protein, putative		-0.945	-0.831	-1.031	-0.822	-0.934	-0.87	-1.032	-0.863	0.0175	0.791758	-0.011	0.039	0.001	0.041
PF3D7_0727800	cation transporting ATPase, putative		-0.265	-0.162	-0.276	-0.083	-0.377	-0.096	-0.329	-0.106	0.0305	0.736449	0.112	-0.066	0.053	0.023
PF3D7_0504000	cation transporting P-ATPase		-4.093	-4.032	-4.253	-3.702	-4.026	-4.333	-4.175	-3.815	0.06725	0.688729	-0.067	0.301	-0.078	0.113
PF3D7_0603500	cation/H+ antiporter		-0.197	-0.366	-0.286	-0.197	-0.278	-0.408	-0.245	-0.171	0.014	0.834265	0.081	0.042	-0.041	-0.026
PF3D7_0516100	cation-transporting ATPase 1		1.172	1.156	1.267	1.03	1.233	1.203	1.291	1.082	-0.046	0.50981	-0.061	-0.047	-0.024	-0.052
PF3D7_1308100	CCAAT-binding transcription factor, putative		0.136	0.008	0.319	0.189	0.128	-0.154	0.328	-0.153	0.12575	0.384076	0.008	0.162	-0.009	0.342
PF3D7_0811300	CCR4-associated factor 1		-1.882	-2.232	-1.954	-2.295	-1.876	-2.454	-1.912	-2.14	0.00475	0.978284	-0.006	0.222	-0.042	-0.155
PF3D7_1434000	CCR4-associated factor 16, putative		-1.607	-1.42	-1.634	-1.176	-1.681	-1.515	-1.605	-1.431	0.09875	0.437786	0.074	0.095	-0.029	0.255
PF3D7_1103800	CCR4-NOT transcription complex subunit 1, putative		0.639	0.511	0.58	0.431	0.606	0.491	0.619	0.535	-0.0225	0.691761	0.033	0.02	-0.039	-0.104
PF3D7_1128600	CCR4-NOT transcription complex subunit 2, putative	1	4.049	3.92	4.173	3.509	4.025	4.163	4.377	3.72	-0.1585	0.456807	0.024	-0.243	-0.204	-0.211
PF3D7_1235300	CCR4-NOT transcription complex subunit 4, putative		-0.387	-0.65	-0.389	-0.673	-0.341	-0.701	-0.375	-0.675	-0.00175	0.989208	-0.046	0.051	-0.014	0.002
PF3D7_1006100	CCR4-NOT transcription complex subunit 5, putative	1	3.653	3.522	3.61	3.521	3.623	3.402	3.498	3.584	0.04975	0.432387	0.03	0.12	0.112	-0.063
PF3D7_0417800	cdc2-related protein kinase 1		0.508	0.344	0.303	0.357	0.652	0.208	0.346	0.237	0.01725	0.881583	-0.144	0.136	-0.043	0.12
PF3D7_0415300	cdc2-related protein kinase 3		0.402	0.218	0.432	0.242	0.498	-0.027	0.439	0.489	-0.02625	0.854927	-0.096	0.245	-0.007	-0.247
PF3D7_0317200	cdc2-related protein kinase 4		-2.022	-2.123	-2.109	-2.064	-2.018	-2.162	-2.099	-1.946	-0.02325	0.672758	-0.004	0.039	-0.01	-0.118
PF3D7_0615500	cdc2-related protein kinase 5		1.85	1.62	1.796	1.538	1.887	1.606	1.881	1.581	-0.03775	0.746381	-0.037	0.014	-0.085	-0.043
PF3D7_0520700	CDC73 domain-containing protein, putative		-0.468	-0.416	-0.515	-0.398	-0.575	-0.394	-0.523	-0.5	0.04875	0.333412	0.107	-0.022	0.008	0.102
PF3D7_0302700	CDGSH iron-sulfur domain-containing protein, putative		1.006	1.242	1.103	1.247	0.92	1.32	0.977	1.14	0.06025	0.594427	0.086	-0.078	0.126	0.107
PF3D7_0416700	CDGSH iron-sulfur domain-containing protein, putative		-0.177	0.133	-0.207	0.094	-0.163	0.054	-0.181	0.055	0.0195	0.865495	-0.014	0.079	-0.026	0.039
PF3D7_1022900	CDGSH iron-sulfur domain-containing protein, putative		1.098	1.072	1.174	1.037	1.172	1.088	1.188	1.072	-0.03475	0.431629	-0.074	-0.016	-0.014	-0.035
PF3D7_0512300	CDK-activating kinase assembly factor MAT1		0.065	-0.092	-0.05	0.061	-0.012	-0.085	-0.037	0.206	-0.022	0.78106	0.077	-0.007	-0.013	-0.145
PF3D7_1315600	CDP-diacylglycerol--inositol 3-phosphatidyltransferase		-1.027	-0.916	-1.094	-0.755	-1.003	-0.688	-1.097	-0.598	-0.1015	0.499865	-0.024	-0.228	0.003	-0.157
PF3D7_1343300	CDT1-like protein, putative		0.337	0.06	0.289	0.144	0.422	0.004	0.267	0.037	0.025	0.839059	-0.085	0.056	0.022	0.107
PF3D7_1220300	cell cycle associated protein, putative		-0.337	-0.193	-0.327	-0.17	-0.395	-0.083	-0.277	-0.19	-0.0205	0.804638	0.058	-0.11	-0.05	0.02
PF3D7_0529500	cell cycle regulator protein, putative		-1.264	-0.962	-1.353	-1.102	-1.238	-1.044	-1.368	-1.053	0.0055	0.963945	-0.026	0.082	0.015	-0.049
PF3D7_0507600	cell differentiation protein, putative		-0.124	-0.037	-0.26	-0.136	-0.2	-0.089	-0.24	-0.07	0.0105	0.870905	0.076	0.052	-0.02	-0.066
PF3D7_1026400	cell division cycle protein 20 homolog, putative		4.102	4.151	4.414	3.494	4.374	3.548	4.154	3.867	0.0545	0.843512	-0.272	0.603	0.26	-0.373
PF3D7_0619400	cell division cycle protein 48 homologue, putative		-1.354	-1.545	-1.632	-1.549	-1.463	-1.657	-1.566	-1.513	0.02975	0.693827	0.109	0.112	-0.066	-0.036
PF3D7_1216600	cell traversal protein for ookinetes and sporozoites		-0.835	-0.536	-0.901	-0.406	-0.822	-0.807	-0.791	-0.355	0.02425	0.887113	-0.013	0.271	-0.11	-0.051
PF3D7_0702900	centrin, putative		0.749	0.845	0.773	0.845	0.68	1.001	0.713	0.95	-0.033	0.71176	0.069	-0.156	0.06	-0.105
PF3D7_0107000	centrin-1		1.222	0.973	1.068	1.057	1.113	0.864	1.132	1.043	0.042	0.618962	0.109	0.109	-0.064	0.014
PF3D7_1446600	centrin-2		0.986	1.206	1.19	1.172	1.034	1.392	1.195	1.712	-0.19475	0.25481	-0.048	-0.186	-0.005	-0.54
PF3D7_1027700	centrin-3		0.242	0.342	0.165	0.486	0.204	0.32	0.186	0.368	0.03925	0.650057	0.038	0.022	-0.021	0.118
PF3D7_1105500	centrin-4		0.648	0.65	0.595	0.746	0.619	0.793	0.535	0.961	-0.06725	0.525476	0.029	-0.143	0.06	-0.215
PF3D7_0504700	centrosomal protein CEP120, putative		3.463	3.069	3.497	2.997	3.404	2.866	3.389	3.044	0.08075	0.678897	0.059	0.203	0.108	-0.047
PF3D7_0603800	centrosomal protein CEP76, putative		0.401	0.247	0.435	0.245	0.437	0.177	0.337	0.333	0.011	0.885875	-0.036	0.07	0.098	-0.088
PF3D7_0709100	Cg1 protein		0.105	0.039	0.044	0.03	0.055	0.196	0.054	0.265	-0.088	0.163421	0.05	-0.157	-0.01	-0.235
PF3D7_0709300	Cg2 protein		-0.308	-0.468	-0.381	-0.429	-0.338	-0.451	-0.356	-0.534	0.02325	0.697615	0.03	-0.017	-0.025	0.105
PF3D7_1232500	CG2-related protein, putative		-0.753	-0.609	-0.846	-0.61	-0.59	-0.464	-0.722	-0.509	-0.13325	0.15138	-0.163	-0.145	-0.124	-0.101
PF3D7_0709400	Cg7 protein		0.335	0.332	0.435	0.368	0.438	0.32	0.413	0.267	0.008	0.869227	-0.103	0.012	0.022	0.101
PF3D7_0708700	Cg8 protein		0.804	0.931	0.877	1.01	0.801	1.109	0.859	1.137	-0.071	0.487499	0.003	-0.178	0.018	-0.127
PF3D7_1436600	cGMP-dependent protein kinase		-1.089	-1.017	-1.317	-0.971	-1.117	-1.162	-1.295	-1.095	0.06875	0.46865	0.028	0.145	-0.022	0.124
PF3D7_1209500	cGMP-specific phosphodiesterase		0.097	-0.1	-0.143	-0.068	0.139	-0.099	0	-0.061	-0.04825	0.538705	-0.042	-0.001	-0.143	-0.007
PF3D7_1334200	chaperone binding protein, putative		-1.042	-0.805	-1.199	-0.967	-1.163	-0.867	-1.191	-0.838	0.0115	0.929515	0.121	0.062	-0.008	-0.129
PF3D7_0816600	chaperone protein ClpB1		-0.623	-0.786	-0.574	-0.641	-0.571	-1.03	-0.699	-0.542	0.0545	0.667627	-0.052	0.244	0.125	-0.099
PF3D7_API03600	chaperone protein ClpM		-3.226	-2.545	-3.224	-2.344	-3.141	-2.602	-3.193	-2.631	0.057	0.844881	-0.085	0.057	-0.031	0.287
PF3D7_0409400	chaperone protein DnaJ		-0.033	-0.208	0.059	-0.422	-0.075	-0.311	-0.208	-0.344	0.0835	0.519356	0.042	0.103	0.267	-0.078
PF3D7_0920100	chaperone, putative		-0.388	-0.114	-0.397	-0.094	-0.374	-0.073	-0.32	0.037	-0.06575	0.628071	-0.014	-0.041	-0.077	-0.131
PF3D7_1252200	chitinase		-0.464	NA	-0.498	-0.509	-0.502	-0.389	-0.288	-0.699	-0.0208333	0.850342	0.038	NA	-0.21	0.19
PF3D7_0702600	chitinase precursor fragment, truncated		0.66	0.291	0.288	0.002	1.068	0.508	NA	0.181	-0.275417	0.353005	-0.408	-0.217	NA	-0.179
PF3D7_0709000	chloroquine resistance transporter		-3.048	-2.704	-3.21	-2.941	-3.011	-2.986	-3.168	-2.866	0.032	0.803361	-0.037	0.282	-0.042	-0.075
PF3D7_1401800	choline kinase		-1.277	-1.302	-1.317	-1.185	-1.312	-1.288	-1.418	-1.188	0.03125	0.595201	0.035	-0.014	0.101	0.003
PF3D7_0628300	choline/ethanolaminephosphotransferase, putative		-1.262	-1.633	-1.52	-1.704	-1.313	-1.586	-1.399	-1.658	-0.04075	0.756955	0.051	-0.047	-0.121	-0.046
PF3D7_1316600	choline-phosphate cytidylyltransferase		-1.459	-1.555	-1.406	-1.557	-1.286	-1.566	-1.668	-1.632	0.04375	0.659002	-0.173	0.011	0.262	0.075
PF3D7_0623000	chorismate synthase		-1.125	-1.004	-1.296	-1.067	-1.131	-1.187	-1.12	-1.066	0.003	0.965973	0.006	0.183	-0.176	-0.001
PF3D7_1433300	chromatin assembly factor 1 P55 subunit, putative		-0.504	-0.527	-0.605	-0.42	-0.597	-0.425	-0.637	-0.265	-0.033	0.736276	0.093	-0.102	0.032	-0.155
PF3D7_0110700	chromatin assembly factor 1 protein WD40 domain, putative		1.364	1.147	1.266	1.043	1.365	0.877	1.394	0.938	0.0615	0.703011	-0.001	0.27	-0.128	0.105
PF3D7_0501800	chromatin assembly factor 1 subunit A		0.276	0.089	0.158	-0.067	0.281	0.116	0.285	0.139	-0.09125	0.322548	-0.005	-0.027	-0.127	-0.206
PF3D7_1329300	chromatin assembly factor 1 subunit B, putative		0.243	0.365	-0.096	0.123	0.23	0.124	0.031	0.39	-0.035	0.788603	0.013	0.241	-0.127	-0.267
PF3D7_1104200	chromatin remodeling protein		-0.982	-0.974	-0.999	-0.898	-1.023	-0.965	-1.014	-0.985	0.0335	0.245643	0.041	-0.009	0.015	0.087
PF3D7_1023900	chromodomain-helicase-DNA-binding protein 1 homolog, putative		-1.137	-1.612	-1.277	-1.629	-1.136	-1.86	-1.227	-1.602	0.0425	0.845019	-0.001	0.248	-0.05	-0.027
PF3D7_0304600	circumsporozoite (CS) protein		0.208	0.069	0.405	0.032	0.451	-0.04	0.211	-0.211	0.07575	0.667335	-0.243	0.109	0.194	0.243
PF3D7_0315200	circumsporozoite- and TRAP-related protein		1.254	0.656	1.398	1.069	1.283	0.873	1.394	0.939	-0.028	0.895988	-0.029	-0.217	0.004	0.13
PF3D7_1022500	citrate synthase, mitochondrial, putative		-0.907	-0.931	-0.881	-0.808	-0.918	-0.851	-0.974	-0.94	0.039	0.334513	0.011	-0.08	0.093	0.132
PF3D7_0609200	citrate synthase-like protein, putative		-0.96	-0.74	-1.176	-0.757	-1.075	-0.843	-1.123	-1.026	0.1085	0.397797	0.115	0.103	-0.053	0.269
PF3D7_1223800	citrate/oxoglutarate carrier protein, putative		0.199	0.544	0.332	0.473	0.421	0.551	0.347	0.535	-0.0765	0.43097	-0.222	-0.007	-0.015	-0.062
PF3D7_1367200	CLAMP domain-containing protein, putative		3.977	3.957	4.293	3.884	4.146	4.029	4.33	4.2	-0.1485	0.226003	-0.169	-0.072	-0.037	-0.316
PF3D7_1449100	CLASP domain-containing protein, putative		0.565	0.446	0.612	0.529	0.669	0.359	0.603	0.471	0.0125	0.87713	-0.104	0.087	0.009	0.058
PF3D7_1219100	clathrin heavy chain, putative		-0.008	0.043	-0.058	0.114	-0.056	0.181	-0.063	0.089	-0.015	0.836723	0.048	-0.138	0.005	0.025
PF3D7_1435500	clathrin light chain, putative		0.476	0.448	0.379	0.498	0.421	0.54	0.343	0.363	0.0335	0.537828	0.055	-0.092	0.036	0.135
PF3D7_1030200	claudin-like apicomplexan microneme protein, putative		-0.183	-0.351	-0.347	-0.22	-0.226	-0.13	-0.308	0.047	-0.121	0.216956	0.043	-0.221	-0.039	-0.267
PF3D7_1438500	cleavage and polyadenylation specificity factor subunit 3, putative		-0.295	-0.33	-0.374	-0.206	-0.16	-0.164	-0.389	-0.38	-0.028	0.716276	-0.135	-0.166	0.015	0.174
PF3D7_1419900	cleavage and polyadenylation specificity factor subunit 4, putative		0.021	-0.051	-0.115	-0.064	-0.037	-0.101	-0.075	0.055	-0.01275	0.782601	0.058	0.05	-0.04	-0.119
PF3D7_0109200	cleavage and polyadenylation specificity factor subunit 5, putative		-0.256	0.077	-0.281	0.284	-0.206	-0.002	-0.358	0.203	0.04675	0.806976	-0.05	0.079	0.077	0.081
PF3D7_0318600	cleavage and polyadenylation specificity factor, putative		-1.266	-1.176	-1.343	-1.316	-1.144	-1.427	-1.217	-1.167	-0.0365	0.640644	-0.122	0.251	-0.126	-0.149
PF3D7_0620500	cleavage stimulation factor subunit 1, putative		-0.726	-0.588	-0.583	-0.452	-0.617	-0.457	-0.655	-0.408	-0.053	0.542482	-0.109	-0.131	0.072	-0.044
PF3D7_1137300	CLPTM1 domain-containing protein, putative		-0.212	-0.222	-0.29	-0.23	-0.24	-0.252	-0.281	-0.207	0.0065	0.789608	0.028	0.03	-0.009	-0.023
PF3D7_1236100	clustered-asparagine-rich protein		-1.487	-1.542	-1.468	-1.607	-1.427	-1.544	-1.429	-1.562	-0.0355	0.486281	-0.06	0.002	-0.039	-0.045
PF3D7_0715100	C-Myc-binding protein, putative	1	3.228	2.994	3.33	2.936	3.409	2.705	3.286	2.887	0.05025	0.80039	-0.181	0.289	0.044	0.049
PF3D7_0606700	coatomer alpha subunit, putative		-0.816	-0.884	-0.89	-0.833	-0.839	-0.808	-0.86	-0.746	-0.0425	0.218321	0.023	-0.076	-0.03	-0.087
PF3D7_0905900	coatomer subunit beta, putative		-0.808	-0.882	-0.942	-0.906	-0.884	-0.718	-0.924	-0.74	-0.068	0.290421	0.076	-0.164	-0.018	-0.166
PF3D7_1429800	coatomer subunit beta, putative		-1.012	-0.975	-1.035	-0.933	-1.029	-0.914	-1.043	-0.96	-0.00225	0.954184	0.017	-0.061	0.008	0.027
PF3D7_1134800	coatomer subunit delta		-0.631	-0.283	-0.621	-0.222	-0.672	-0.391	-0.688	-0.338	0.083	0.580571	0.041	0.108	0.067	0.116
PF3D7_0808400	coatomer subunit epsilon, putative		-0.52	-0.453	-0.685	-0.341	-0.622	-0.569	-0.541	-0.497	0.0575	0.48104	0.102	0.116	-0.144	0.156
PF3D7_1145100	coatomer subunit gamma, putative		-0.717	-0.728	-0.829	-0.719	-0.742	-0.748	-0.805	-0.661	-0.00925	0.825218	0.025	0.02	-0.024	-0.058
PF3D7_0415400	coatomer subunit zeta, putative		-0.567	-0.359	-0.532	-0.14	-0.485	-0.449	-0.513	-0.395	0.061	0.567926	-0.082	0.09	-0.019	0.255
PF3D7_1405500	COBW domain-containing protein 1, putative		0.256	0.487	0.277	0.431	0.311	0.448	0.269	0.329	0.0235	0.74369	-0.055	0.039	0.008	0.102
PF3D7_0807400	coenzyme Q-binding protein COQ10 homolog, mitochondrial		1.798	2.017	1.859	1.997	1.751	1.976	1.806	1.918	0.055	0.484762	0.047	0.041	0.053	0.079
PF3D7_0829100	coiled-coil domain-containing protein 124, putative		-0.289	-0.079	-0.267	-0.019	-0.19	-0.198	-0.366	-0.149	0.06225	0.480149	-0.099	0.119	0.099	0.13
PF3D7_0109600	cold-shock protein, putative		0.016	0.323	0.016	-0.213	-0.231	0.198	-0.121	0.258	0.0095	0.955234	0.247	0.125	0.137	-0.471
PF3D7_1403100	condensin complex subunit 1, putative		1.782	1.794	1.846	1.808	1.748	1.747	1.863	1.772	0.025	0.447441	0.034	0.047	-0.017	0.036
PF3D7_1304000	condensin complex subunit 2, putative		0.916	0.799	0.878	0.838	0.809	0.824	0.934	0.955	-0.02275	0.631624	0.107	-0.025	-0.056	-0.117
PF3D7_1135600	condensin-2 complex subunit D3, putative		3.32	3.053	3.2	3.019	3.324	2.887	3.459	2.965	-0.01075	0.946822	-0.004	0.166	-0.259	0.054
PF3D7_1448200	condensin-2 complex subunit G2, putative		3.94	3.649	4.048	3.564	3.747	3.447	4.049	3.637	0.08025	0.655017	0.193	0.202	-0.001	-0.073
PF3D7_0204000	condensin-2 complex subunit H2, putative		2.053	1.959	2.207	1.913	2.14	1.76	2.299	1.974	-0.01025	0.940808	-0.087	0.199	-0.092	-0.061
PF3D7_0105100	conserved Apicomplexan protein, unknown function		-0.281	-0.687	-0.403	-0.239	-0.506	-0.524	-0.473	-0.692	0.14625	0.240285	0.225	-0.163	0.07	0.453
PF3D7_1105800	conserved Apicomplexan protein, unknown function		-1.721	-1.735	-1.819	-1.497	-1.876	-1.654	-1.894	-1.646	0.0745	0.470378	0.155	-0.081	0.075	0.149
PF3D7_1326700	conserved Apicomplexan protein, unknown function		1.244	1.769	1.43	1.627	1.248	1.88	1.292	1.817	-0.04175	0.843978	-0.004	-0.111	0.138	-0.19
PF3D7_1130500	conserved oligomeric Golgi complex subunit 2, putative		-0.781	-0.854	-0.862	-0.742	-0.751	-0.848	-0.758	-0.789	-0.02325	0.547395	-0.03	-0.006	-0.104	0.047
PF3D7_1335700	conserved oligomeric Golgi complex subunit 3, putative		-0.403	-0.369	-0.394	-0.341	-0.468	-0.291	-0.307	-0.393	-0.012	0.791241	0.065	-0.078	-0.087	0.052
PF3D7_0615800	conserved oligomeric Golgi complex subunit 4, putative		-0.055	-0.128	0.061	-0.118	-0.001	-0.021	0.045	-0.145	-0.0295	0.637446	-0.054	-0.107	0.016	0.027
PF3D7_1465100	conserved oligomeric Golgi complex subunit 6, putative		-1.217	-1.142	-1.281	-1.212	-1.13	-1.069	-1.108	-1.211	-0.0835	0.089547	-0.087	-0.073	-0.173	-0.001
PF3D7_0104100	conserved Plasmodium membrane protein, unknown function		0.979	1.232	1.086	1.128	0.919	1.157	1.116	1.044	0.04725	0.546293	0.06	0.075	-0.03	0.084
PF3D7_0212400	conserved Plasmodium membrane protein, unknown function		-0.897	-0.916	-0.921	-0.889	-0.869	-0.96	-0.903	-0.945	0.0135	0.561966	-0.028	0.044	-0.018	0.056
PF3D7_0214800	conserved Plasmodium membrane protein, unknown function		-1.749	-1.947	-1.921	-2.004	-1.715	-2.103	-1.906	-1.881	-0.004	0.968315	-0.034	0.156	-0.015	-0.123
PF3D7_0217000	conserved Plasmodium membrane protein, unknown function		2.544	2.328	2.681	2.101	2.496	2.423	2.773	2.296	-0.0835	0.625049	0.048	-0.095	-0.092	-0.195
PF3D7_0304800	conserved Plasmodium membrane protein, unknown function		-0.752	-0.753	-0.806	-1.182	-0.69	-0.885	-0.698	-1.33	0.0275	0.885072	-0.062	0.132	-0.108	0.148
PF3D7_0305300	conserved Plasmodium membrane protein, unknown function		-1.106	-0.955	-1.258	-0.972	-1.137	-0.85	-1.214	-0.823	-0.06675	0.603115	0.031	-0.105	-0.044	-0.149
PF3D7_0314900	conserved Plasmodium membrane protein, unknown function		1.101	1.375	1.111	1.309	1.06	1.246	1.099	1.157	0.0835	0.338923	0.041	0.129	0.012	0.152
PF3D7_0315700	conserved Plasmodium membrane protein, unknown function	1	3.399	3.398	3.451	3.037	3.509	3.387	3.439	3.389	-0.10975	0.313425	-0.11	0.011	0.012	-0.352
PF3D7_0404600	conserved Plasmodium membrane protein, unknown function		1.183	1.335	1.331	1.224	1.216	1.246	1.248	1.266	0.02425	0.563656	-0.033	0.089	0.083	-0.042
PF3D7_0414100	conserved Plasmodium membrane protein, unknown function		-0.891	-0.819	-1.098	-0.944	-0.894	-1	-1.086	-1.171	0.09975	0.278638	0.003	0.181	-0.012	0.227
PF3D7_0419500	conserved Plasmodium membrane protein, unknown function		-0.788	-0.842	-0.885	-0.701	-0.886	-0.627	-0.941	-0.677	-0.02125	0.814359	0.098	-0.215	0.056	-0.024
PF3D7_0505000	conserved Plasmodium membrane protein, unknown function		0.243	0.21	0.225	0.056	0.282	0.243	0.247	0.156	-0.0485	0.375684	-0.039	-0.033	-0.022	-0.1
PF3D7_0505700	conserved Plasmodium membrane protein, unknown function		-0.192	-0.111	-0.188	-0.188	-0.166	-0.068	-0.184	-0.088	-0.04325	0.258108	-0.026	-0.043	-0.004	-0.1
PF3D7_0514500	conserved Plasmodium membrane protein, unknown function	1	3.078	2.954	2.864	2.912	2.908	3.007	2.939	3.065	-0.02775	0.647965	0.17	-0.053	-0.075	-0.153
PF3D7_0523700	conserved Plasmodium membrane protein, unknown function		0.735	0.882	0.781	0.761	0.68	0.993	0.897	0.659	-0.0175	0.849106	0.055	-0.111	-0.116	0.102
PF3D7_0524200	conserved Plasmodium membrane protein, unknown function		1.049	0.888	1.242	0.741	0.94	1.11	0.789	0.718	0.09075	0.536174	0.109	-0.222	0.453	0.023
PF3D7_0526100	conserved Plasmodium membrane protein, unknown function		3.191	3.508	3.381	3.473	3.182	3.484	3.271	3.561	0.01375	0.907661	0.009	0.024	0.11	-0.088
PF3D7_0530300	conserved Plasmodium membrane protein, unknown function		0.51	0.749	0.511	0.523	0.421	0.74	0.524	0.669	-0.01525	0.874623	0.089	0.009	-0.013	-0.146
PF3D7_0530500	conserved Plasmodium membrane protein, unknown function		1.027	0.901	1.161	0.849	1.106	1.234	1.255	0.815	-0.118	0.37438	-0.079	-0.333	-0.094	0.034
PF3D7_0614900	conserved Plasmodium membrane protein, unknown function		0.118	0.099	0.135	0.131	0.147	0.202	0.014	0.173	-0.01325	0.764867	-0.029	-0.103	0.121	-0.042
PF3D7_0618000	conserved Plasmodium membrane protein, unknown function		-4.05	-4.027	-3.987	-3.837	-4.026	-4.167	-3.995	-4.021	0.077	0.258277	-0.024	0.14	0.008	0.184
PF3D7_0619800	conserved Plasmodium membrane protein, unknown function		-1.682	-1.644	-1.891	-1.587	-1.659	-1.696	-1.817	-1.764	0.033	0.675487	-0.023	0.052	-0.074	0.177
PF3D7_0622700	conserved Plasmodium membrane protein, unknown function		0.487	0.921	0.396	0.69	0.325	0.723	0.419	0.629	0.0995	0.527723	0.162	0.198	-0.023	0.061
PF3D7_0625500	conserved Plasmodium membrane protein, unknown function		-1.133	-1.3	-1.27	-1.185	-1.307	-1.741	-1.098	-1.625	0.22075	0.196543	0.174	0.441	-0.172	0.44
PF3D7_0703900	conserved Plasmodium membrane protein, unknown function		0.092	0.154	0.175	0.143	0.113	0.17	0.187	0.174	-0.02	0.43807	-0.021	-0.016	-0.012	-0.031
PF3D7_0704000	conserved Plasmodium membrane protein, unknown function		-0.375	-0.452	-0.48	-0.453	-0.411	-0.538	-0.472	-0.623	0.071	0.211485	0.036	0.086	-0.008	0.17
PF3D7_0704100	conserved Plasmodium membrane protein, unknown function		1.991	1.972	1.947	1.783	1.993	1.993	1.972	1.989	-0.0635	0.232947	-0.002	-0.021	-0.025	-0.206
PF3D7_0704300	conserved Plasmodium membrane protein, unknown function		-2.317	-2.08	-2.108	-2.068	-2.329	-2.242	-2.247	-2.345	0.1475	0.0619577	0.012	0.162	0.139	0.277
PF3D7_0717000	conserved Plasmodium membrane protein, unknown function		0.429	0.343	0.273	0.452	0.363	0.424	0.288	0.367	0.01375	0.791211	0.066	-0.081	-0.015	0.085
PF3D7_0718700	conserved Plasmodium membrane protein, unknown function		-0.265	-0.236	-0.274	-0.46	-0.459	-0.417	-0.205	-0.379	0.05625	0.485085	0.194	0.181	-0.069	-0.081
PF3D7_0719900	conserved Plasmodium membrane protein, unknown function		-0.317	-0.326	-0.286	-0.41	-0.294	-0.356	-0.244	-0.197	-0.062	0.20109	-0.023	0.03	-0.042	-0.213
PF3D7_0721000	conserved Plasmodium membrane protein, unknown function		-0.486	-0.472	-0.471	-0.482	-0.439	-0.433	-0.481	-0.456	-0.0255	0.0661088	-0.047	-0.039	0.01	-0.026
PF3D7_0721500	conserved Plasmodium membrane protein, unknown function		2.374	2.493	2.488	2.407	2.357	2.382	2.359	2.301	0.09075	0.0382147	0.017	0.111	0.129	0.106
PF3D7_0725100	conserved Plasmodium membrane protein, unknown function		-0.941	-0.823	-0.912	-0.812	-1.02	-0.769	-1.033	-0.863	0.04925	0.51611	0.079	-0.054	0.121	0.051
PF3D7_0726400	conserved Plasmodium membrane protein, unknown function		-0.042	-0.144	-0.038	-0.135	0.058	-0.106	-0.002	-0.157	-0.038	0.52721	-0.1	-0.038	-0.036	0.022
PF3D7_0728100	conserved Plasmodium membrane protein, unknown function		0.905	0.78	0.876	0.716	0.968	0.709	0.937	0.71	-0.01175	0.89182	-0.063	0.071	-0.061	0.006
PF3D7_0804500	conserved Plasmodium membrane protein, unknown function		0.34	0.115	0.324	0.089	0.379	0.067	0.341	0.139	-0.0145	0.890685	-0.039	0.048	-0.017	-0.05
PF3D7_0806700	conserved Plasmodium membrane protein, unknown function		0.243	0.138	0.271	0.036	0.28	0.22	0.255	0.159	-0.0565	0.380389	-0.037	-0.082	0.016	-0.123
PF3D7_0807200	conserved Plasmodium membrane protein, unknown function		-1.044	-1.027	-1.26	-0.786	-1.135	-1.032	-1.137	-0.803	-0.0025	0.984655	0.091	0.005	-0.123	0.017
PF3D7_0824800	conserved Plasmodium membrane protein, unknown function		-0.746	-0.738	-0.602	-0.711	-0.83	-0.679	-0.627	-0.756	0.02375	0.683676	0.084	-0.059	0.025	0.045
PF3D7_0829000	conserved Plasmodium membrane protein, unknown function		-0.362	-0.409	-0.235	-0.289	-0.388	-0.325	-0.373	-0.401	0.048	0.296159	0.026	-0.084	0.138	0.112
PF3D7_0909100	conserved Plasmodium membrane protein, unknown function	1	3.028	3.126	3.331	2.991	2.954	3.318	3.329	3.011	-0.034	0.794805	0.074	-0.192	0.002	-0.02
PF3D7_0921200	conserved Plasmodium membrane protein, unknown function		-0.948	-0.972	-1.094	-0.958	-0.955	-0.952	-1.073	-0.841	-0.03775	0.541431	0.007	-0.02	-0.021	-0.117
PF3D7_0924500	conserved Plasmodium membrane protein, unknown function		0.714	0.647	0.706	0.605	0.719	0.74	0.75	0.811	-0.087	0.0365676	-0.005	-0.093	-0.044	-0.206
PF3D7_0926600	conserved Plasmodium membrane protein, unknown function		1.492	1.112	1.416	0.818	1.157	1.232	1.798	0.887	-0.059	0.818282	0.335	-0.12	-0.382	-0.069
PF3D7_0928400	conserved Plasmodium membrane protein, unknown function		-1.244	-0.624	-0.947	-0.867	-0.909	-0.714	-0.841	-0.583	-0.15875	0.320815	-0.335	0.09	-0.106	-0.284
PF3D7_0930800	conserved Plasmodium membrane protein, unknown function		-0.142	-0.047	-0.096	-0.146	-0.149	-0.008	-0.107	-0.112	-0.01375	0.730247	0.007	-0.039	0.011	-0.034
PF3D7_1004600	conserved Plasmodium membrane protein, unknown function		0.36	0.433	0.446	0.287	0.406	0.391	0.503	0.352	-0.0315	0.542365	-0.046	0.042	-0.057	-0.065
PF3D7_1005800	conserved Plasmodium membrane protein, unknown function		-0.878	-0.416	-1.059	-0.308	-0.834	-0.746	-1.087	-0.927	0.23325	0.275575	-0.044	0.33	0.028	0.619
PF3D7_1008500	conserved Plasmodium membrane protein, unknown function		-0.713	-0.848	-0.715	-0.988	-0.695	-0.742	-0.71	-0.76	-0.08925	0.231868	-0.018	-0.106	-0.005	-0.228
PF3D7_1009100	conserved Plasmodium membrane protein, unknown function		4.481	4.583	4.379	4.582	4.218	4.591	4.739	4.873	-0.099	0.532434	0.263	-0.008	-0.36	-0.291
PF3D7_1009800	conserved Plasmodium membrane protein, unknown function		0.472	0.604	0.544	0.555	0.491	0.643	0.548	0.523	-0.0075	0.865994	-0.019	-0.039	-0.004	0.032
PF3D7_1019500	conserved Plasmodium membrane protein, unknown function		0.215	0.248	-0.155	0.208	0.109	0.09	-0.045	0.353	0.00225	0.986342	0.106	0.158	-0.11	-0.145
PF3D7_1020600	conserved Plasmodium membrane protein, unknown function		1.488	1.353	1.49	1.326	1.504	1.173	1.537	1.19	0.06325	0.577277	-0.016	0.18	-0.047	0.136
PF3D7_1021700	conserved Plasmodium membrane protein, unknown function		-0.827	-0.865	-0.925	-0.918	-0.747	-0.921	-0.898	-0.955	-0.0035	0.947975	-0.08	0.056	-0.027	0.037
PF3D7_1022200	conserved Plasmodium membrane protein, unknown function		-1.344	-1.314	-1.358	-1.157	-1.559	-1.398	-1.506	-1.305	0.14875	0.0883166	0.215	0.084	0.148	0.148
PF3D7_1023000	conserved Plasmodium membrane protein, unknown function		0.032	0.04	-0.18	-0.078	-0.026	0.051	-0.195	0.19	-0.0515	0.609623	0.058	-0.011	0.015	-0.268
PF3D7_1025400	conserved Plasmodium membrane protein, unknown function		0.098	0.111	0.277	0.031	0.065	0.267	0.329	0.28	-0.106	0.224598	0.033	-0.156	-0.052	-0.249
PF3D7_1105900	conserved Plasmodium membrane protein, unknown function		4.282	1.589	3.282	0.871	2.671	1.055	2.145	1.267	0.7215	0.436348	1.611	0.534	1.137	-0.396
PF3D7_1113800	conserved Plasmodium membrane protein, unknown function		-1.318	-1.335	-1.526	-1.435	-1.351	-1.387	-1.341	-1.462	-0.01825	0.75366	0.033	0.052	-0.185	0.027
PF3D7_1117000	conserved Plasmodium membrane protein, unknown function		1.341	1.189	1.277	0.998	1.168	1.113	1.249	1.041	0.0585	0.524286	0.173	0.076	0.028	-0.043
PF3D7_1132400	conserved Plasmodium membrane protein, unknown function		2.241	2.472	2.22	2.447	2.276	2.594	2.269	2.55	-0.07725	0.506656	-0.035	-0.122	-0.049	-0.103
PF3D7_1135300	conserved Plasmodium membrane protein, unknown function		-1.153	-1.297	-1.41	-1.141	-1.236	-1.307	-1.502	-1.489	0.13325	0.198274	0.083	0.01	0.092	0.348
PF3D7_1138300	conserved Plasmodium membrane protein, unknown function		1.251	1.29	1.253	1.074	1.342	1.292	1.263	1.03	-0.01475	0.867178	-0.091	-0.002	-0.01	0.044
PF3D7_1142300	conserved Plasmodium membrane protein, unknown function		0.043	0.058	0.208	0.003	0.058	0.087	0.165	0.152	-0.0375	0.495396	-0.015	-0.029	0.043	-0.149
PF3D7_1201700	conserved Plasmodium membrane protein, unknown function		1.861	1.775	1.864	2.003	1.739	1.999	1.853	1.779	0.03325	0.669748	0.122	-0.224	0.011	0.224
PF3D7_1216400	conserved Plasmodium membrane protein, unknown function		-0.296	-0.158	-0.131	-0.091	-0.277	-0.118	-0.149	-0.201	0.01725	0.770357	-0.019	-0.04	0.018	0.11
PF3D7_1221900	conserved Plasmodium membrane protein, unknown function		-4.703	-4.744	-4.882	-4.516	-4.667	-4.894	-4.855	-4.68	0.06275	0.535912	-0.036	0.15	-0.027	0.164
PF3D7_1229000	conserved Plasmodium membrane protein, unknown function		-0.636	-0.655	-0.785	-0.844	-0.73	-0.678	-0.825	-0.827	0.035	0.595158	0.094	0.023	0.04	-0.017
PF3D7_1233400	conserved Plasmodium membrane protein, unknown function		0.738	0.859	0.845	0.792	0.782	0.953	0.776	0.819	-0.024	0.645894	-0.044	-0.094	0.069	-0.027
PF3D7_1242300	conserved Plasmodium membrane protein, unknown function		0.494	0.493	0.169	0.523	0.464	0.448	0.388	0.683	-0.076	0.499633	0.03	0.045	-0.219	-0.16
PF3D7_1245200	conserved Plasmodium membrane protein, unknown function		0.891	0.717	0.605	0.617	0.83	0.629	0.743	0.654	-0.0065	0.938198	0.061	0.088	-0.138	-0.037
PF3D7_1249000	conserved Plasmodium membrane protein, unknown function		0.057	0.183	-0.266	0.299	0.014	0.178	-0.02	-0.035	0.034	0.804421	0.043	0.005	-0.246	0.334
PF3D7_1308000	conserved Plasmodium membrane protein, unknown function		-0.503	-0.912	-0.658	-0.89	-0.549	-0.575	-0.549	-0.644	-0.1615	0.158914	0.046	-0.337	-0.109	-0.246
PF3D7_1313500	conserved Plasmodium membrane protein, unknown function		-0.803	-0.789	-0.813	-0.91	-0.875	-0.867	-0.806	-1.059	0.073	0.277807	0.072	0.078	-0.007	0.149
PF3D7_1313800	conserved Plasmodium membrane protein, unknown function		-1.896	-1.875	-2.217	-2.009	-1.899	-1.962	-2.127	-1.882	-0.03175	0.752618	0.003	0.087	-0.09	-0.127
PF3D7_1321300	conserved Plasmodium membrane protein, unknown function		-2.29	-2.328	-2.535	-2.473	-2.146	-2.379	-2.352	-2.532	-0.05425	0.601391	-0.144	0.051	-0.183	0.059
PF3D7_1324100	conserved Plasmodium membrane protein, unknown function		-2.094	-2.157	-2.128	-1.851	-2.18	-2.064	-2.037	-1.952	0.00075	0.993196	0.086	-0.093	-0.091	0.101
PF3D7_1324300	conserved Plasmodium membrane protein, unknown function		0.919	0.841	0.849	0.81	0.994	0.899	0.807	0.892	-0.04325	0.369788	-0.075	-0.058	0.042	-0.082
PF3D7_1326900	conserved Plasmodium membrane protein, unknown function		1.093	1.194	1.147	1.212	1.041	1.304	1.099	1.213	-0.00275	0.967356	0.052	-0.11	0.048	-0.001
PF3D7_1336300	conserved Plasmodium membrane protein, unknown function		2.501	2.051	2.348	1.781	2.577	1.962	2.491	1.778	-0.03175	0.90424	-0.076	0.089	-0.143	0.003
PF3D7_1342200	conserved Plasmodium membrane protein, unknown function		-0.077	0.022	-0.072	-0.209	-0.146	-0.094	-0.036	-0.38	0.08	0.403965	0.069	0.116	-0.036	0.171
PF3D7_1347300	conserved Plasmodium membrane protein, unknown function		0.434	0.392	0.184	0.441	0.446	0.462	0.36	0.714	-0.13275	0.221549	-0.012	-0.07	-0.176	-0.273
PF3D7_1348400	conserved Plasmodium membrane protein, unknown function	1	3.958	4.09	4.014	3.988	3.927	4.079	4.003	4.066	-0.00625	0.893664	0.031	0.011	0.011	-0.078
PF3D7_1359900	conserved Plasmodium membrane protein, unknown function		0.946	1.177	1.019	1.177	0.963	1.239	0.996	1.111	0.0025	0.977587	-0.017	-0.062	0.023	0.066
PF3D7_1415500	conserved Plasmodium membrane protein, unknown function		-0.836	-0.768	-0.955	-0.88	-0.851	-0.819	-0.948	-1.072	0.06275	0.398797	0.015	0.051	-0.007	0.192
PF3D7_1419400	conserved Plasmodium membrane protein, unknown function		-0.856	-0.858	-0.882	-0.86	-0.933	-0.827	-0.909	-0.896	0.02725	0.290994	0.077	-0.031	0.027	0.036
PF3D7_1420500	conserved Plasmodium membrane protein, unknown function		3.237	2.932	3.326	2.717	3.238	2.786	3.274	2.719	0.04875	0.817817	-0.001	0.146	0.052	-0.002
PF3D7_1423400	conserved Plasmodium membrane protein, unknown function	1	3.41	3.599	3.643	3.338	3.642	3.612	3.645	3.39	-0.07475	0.463707	-0.232	-0.013	-0.002	-0.052
PF3D7_1427400	conserved Plasmodium membrane protein, unknown function		-0.903	-1.059	-0.99	-0.903	-1.068	-0.754	-1.073	-0.671	-0.07225	0.540428	0.165	-0.305	0.083	-0.232
PF3D7_1428000	conserved Plasmodium membrane protein, unknown function		0.885	0.83	0.882	1.109	0.893	0.961	0.806	1.085	-0.00975	0.913015	-0.008	-0.131	0.076	0.024
PF3D7_1436100	conserved Plasmodium membrane protein, unknown function		-0.249	-0.372	-0.236	-0.321	-0.253	-0.199	-0.215	-0.337	-0.0435	0.364534	0.004	-0.173	-0.021	0.016
PF3D7_1437500	conserved Plasmodium membrane protein, unknown function		0.549	0.959	0.327	0.789	0.456	0.988	0.279	0.901	0	1	0.093	-0.029	0.048	-0.112
PF3D7_1445800	conserved Plasmodium membrane protein, unknown function		0.428	0.351	0.364	0.09	0.589	0.413	0.485	0.287	-0.13525	0.216732	-0.161	-0.062	-0.121	-0.197
PF3D7_1446300	conserved Plasmodium membrane protein, unknown function		-0.391	-0.39	-0.355	-0.424	-0.377	-0.36	-0.323	-0.444	-0.014	0.646054	-0.014	-0.03	-0.032	0.02
PF3D7_1462600	conserved Plasmodium membrane protein, unknown function		4.35	4.027	4.103	3.452	4.09	3.122	4.381	3.585	0.1885	0.595855	0.26	0.905	-0.278	-0.133
PF3D7_1464500	conserved Plasmodium membrane protein, unknown function		-1.443	-1.498	-1.537	-1.555	-1.459	-1.505	-1.651	-1.566	0.037	0.473098	0.016	0.007	0.114	0.011
PF3D7_1474200	conserved Plasmodium membrane protein, unknown function		3.545	3.27	3.499	3.059	3.647	3.064	3.618	3.058	-0.0035	0.98658	-0.102	0.206	-0.119	0.001
PF3D7_1411100	conserved Plasmodium membrane protein, unknown function, unspecified product		-0.554	-0.489	-0.679	-0.868	-0.482	-0.627	-0.464	-0.676	-0.08525	0.420546	-0.072	0.138	-0.215	-0.192
PF3D7_0103500	conserved Plasmodium protein, unknown function		0.888	0.777	1.079	0.729	0.784	0.753	1.084	0.738	0.0285	0.809258	0.104	0.024	-0.005	-0.009
PF3D7_0104600	conserved Plasmodium protein, unknown function		0.178	0.205	0.103	0.067	0.233	0.274	0.183	0.038	-0.04375	0.497899	-0.055	-0.069	-0.08	0.029
PF3D7_0105400	conserved Plasmodium protein, unknown function		-1.889	-1.845	-1.817	-1.792	-1.763	-1.518	-1.901	-1.495	-0.1665	0.148263	-0.126	-0.327	0.084	-0.297
PF3D7_0105600	conserved Plasmodium protein, unknown function		0.012	-0.13	0.218	-0.205	-0.04	0.017	0.242	-0.141	-0.04575	0.723506	0.052	-0.147	-0.024	-0.064
PF3D7_0106500	conserved Plasmodium protein, unknown function		1.388	1.198	1.491	1.291	1.355	1.152	1.488	1.139	0.0585	0.598202	0.033	0.046	0.003	0.152
PF3D7_0107300	conserved Plasmodium protein, unknown function		4.109	4.258	4.141	4.135	4.133	4.243	4.205	4.329	-0.06675	0.251229	-0.024	0.015	-0.064	-0.194
PF3D7_0107900	conserved Plasmodium protein, unknown function		-0.069	0.117	0.031	-0.021	0.041	0.225	-0.055	0.188	-0.08525	0.306679	-0.11	-0.108	0.086	-0.209
PF3D7_0108300	conserved Plasmodium protein, unknown function		-0.59	-0.814	-0.496	-0.854	-0.662	-0.801	-0.514	-0.867	0.0225	0.853527	0.072	-0.013	0.018	0.013
PF3D7_0108500	conserved Plasmodium protein, unknown function		-4.016	-4.315	-4.163	-4.271	-3.968	-4.28	-4.194	-4.24	-0.02075	0.836738	-0.048	-0.035	0.031	-0.031
PF3D7_0110000	conserved Plasmodium protein, unknown function	1	3.823	3.587	3.778	3.589	3.558	3.768	3.755	3.709	-0.00325	0.968339	0.265	-0.181	0.023	-0.12
PF3D7_0111400	conserved Plasmodium protein, unknown function		0.626	0.746	0.83	0.663	0.68	0.739	0.731	0.489	0.0565	0.474149	-0.054	0.007	0.099	0.174
PF3D7_0111600	conserved Plasmodium protein, unknown function		-0.617	-0.9	-0.609	-0.587	-0.678	-0.725	-0.703	-0.676	0.01725	0.825934	0.061	-0.175	0.094	0.089
PF3D7_0112100	conserved Plasmodium protein, unknown function		-0.104	-0.156	-0.281	-0.17	-0.357	-0.223	-0.25	-0.476	0.14875	0.0732387	0.253	0.067	-0.031	0.306
PF3D7_0202800	conserved Plasmodium protein, unknown function		0.35	0.407	0.64	0.358	0.431	0.457	0.539	0.371	-0.01075	0.893035	-0.081	-0.05	0.101	-0.013
PF3D7_0203200	conserved Plasmodium protein, unknown function		2.18	2.486	2.141	2.567	2.217	2.637	2.26	2.412	-0.038	0.799594	-0.037	-0.151	-0.119	0.155
PF3D7_0203400	conserved Plasmodium protein, unknown function		1.657	1.245	1.301	1.266	1.599	1.035	1.429	1.18	0.0565	0.734644	0.058	0.21	-0.128	0.086
PF3D7_0203600	conserved Plasmodium protein, unknown function		0.902	0.865	0.804	0.928	0.866	0.381	0.918	0.589	0.18625	0.19658	0.036	0.484	-0.114	0.339
PF3D7_0203800	conserved Plasmodium protein, unknown function	1	5.695	5.941	5.724	5.877	5.71	6.073	5.835	6.112	-0.12325	0.317274	-0.015	-0.132	-0.111	-0.235
PF3D7_0204200	conserved Plasmodium protein, unknown function		-0.403	-0.449	-0.626	-0.465	-0.486	-0.583	-0.677	-0.612	0.10375	0.149212	0.083	0.134	0.051	0.147
PF3D7_0204300	conserved Plasmodium protein, unknown function		-0.196	-0.479	-0.367	-0.427	-0.041	-0.73	-0.279	-0.694	0.06875	0.712236	-0.155	0.251	-0.088	0.267
PF3D7_0205000	conserved Plasmodium protein, unknown function	1	4.256	4.223	4.22	3.933	4.309	4.045	4.383	4.053	-0.0395	0.7434	-0.053	0.178	-0.163	-0.12
PF3D7_0205100	conserved Plasmodium protein, unknown function		4.212	3.897	4.742	4.091	4.268	3.901	4.256	3.698	0.20475	0.404943	-0.056	-0.004	0.486	0.393
PF3D7_0205300	conserved Plasmodium protein, unknown function	1	4.151	4.061	4.098	3.766	4.251	3.991	4.351	3.905	-0.1055	0.468128	-0.1	0.07	-0.253	-0.139
PF3D7_0205600	conserved Plasmodium protein, unknown function		0.607	0.478	0.536	0.385	0.629	0.255	0.557	0.499	0.0165	0.866079	-0.022	0.223	-0.021	-0.114
PF3D7_0206500	conserved Plasmodium protein, unknown function		0.524	0.865	0.542	0.846	0.511	0.866	0.537	0.768	0.02375	0.858462	0.013	-0.001	0.005	0.078
PF3D7_0207100	conserved Plasmodium protein, unknown function		0.246	0.491	0.279	0.439	0.295	0.489	0.268	0.432	-0.00725	0.9308	-0.049	0.002	0.011	0.007
PF3D7_0208100	conserved Plasmodium protein, unknown function		0.738	0.795	0.811	0.82	0.7	0.866	0.698	1.005	-0.02625	0.742203	0.038	-0.071	0.113	-0.185
PF3D7_0208300	conserved Plasmodium protein, unknown function		-0.493	-0.464	-0.486	-0.563	-0.604	-0.395	-0.575	-0.59	0.0395	0.488159	0.111	-0.069	0.089	0.027
PF3D7_0208400	conserved Plasmodium protein, unknown function		0.47	0.43	0.496	0.407	0.519	0.396	0.559	0.334	-0.00125	0.982945	-0.049	0.034	-0.063	0.073
PF3D7_0208800	conserved Plasmodium protein, unknown function		1.067	1.001	1.206	1.273	0.914	1.46	1.043	1.419	-0.07225	0.646107	0.153	-0.459	0.163	-0.146
PF3D7_0209500	conserved Plasmodium protein, unknown function		1.59	0.942	1.813	1.109	1.604	0.953	1.661	0.692	0.136	0.680618	-0.014	-0.011	0.152	0.417
PF3D7_0210200	conserved Plasmodium protein, unknown function		1.673	1.416	1.54	1.41	1.699	1.216	1.657	1.363	0.026	0.850296	-0.026	0.2	-0.117	0.047
PF3D7_0210500	conserved Plasmodium protein, unknown function		-0.704	-0.451	-0.756	-0.619	-0.869	-0.478	-0.826	-0.619	0.0655	0.583876	0.165	0.027	0.07	0
PF3D7_0210800	conserved Plasmodium protein, unknown function		-0.172	-0.363	-0.431	-0.339	-0.318	-0.434	-0.403	-0.332	0.0455	0.4883	0.146	0.071	-0.028	-0.007
PF3D7_0210900	conserved Plasmodium protein, unknown function		-1.417	-1.437	-1.411	-1.227	-1.387	-1.419	-1.483	-1.454	0.06275	0.283172	-0.03	-0.018	0.072	0.227
PF3D7_0211100	conserved Plasmodium protein, unknown function		1	1.103	1.108	0.865	0.871	1.125	1.173	0.809	0.0245	0.826632	0.129	-0.022	-0.065	0.056
PF3D7_0212100	conserved Plasmodium protein, unknown function		-0.75	-1.093	-0.789	-1.223	-0.702	-1.343	-0.753	-0.884	-0.04325	0.823988	-0.048	0.25	-0.036	-0.339
PF3D7_0212500	conserved Plasmodium protein, unknown function		-0.694	-0.466	-0.601	-0.485	-0.644	-0.528	-0.629	-0.528	0.02075	0.748856	-0.05	0.062	0.028	0.043
PF3D7_0213600	conserved Plasmodium protein, unknown function	1	3.521	3.34	3.403	3.2	3.508	2.999	3.689	3.149	0.02975	0.868613	0.013	0.341	-0.286	0.051
PF3D7_0214300	conserved Plasmodium protein, unknown function		1.976	1.566	2.258	1.345	2.035	1.406	2.344	1.449	-0.02225	0.944581	-0.059	0.16	-0.086	-0.104
PF3D7_0214500	conserved Plasmodium protein, unknown function		-0.038	-0.153	-0.328	-0.099	-0.087	-0.275	-0.159	-0.242	0.03625	0.647784	0.049	0.122	-0.169	0.143
PF3D7_0214700	conserved Plasmodium protein, unknown function		-0.147	-0.248	-0.31	-0.193	-0.215	-0.692	-0.06	-0.631	0.175	0.313198	0.068	0.444	-0.25	0.438
PF3D7_0215200	conserved Plasmodium protein, unknown function		1.957	1.961	2.062	1.754	2.18	1.911	2.107	1.957	-0.10525	0.287591	-0.223	0.05	-0.045	-0.203
PF3D7_0215400	conserved Plasmodium protein, unknown function		-0.786	-0.869	-0.78	-0.825	-0.776	-0.956	-0.81	-0.753	0.00875	0.866938	-0.01	0.087	0.03	-0.072
PF3D7_0215500	conserved Plasmodium protein, unknown function		0.044	-0.152	0.191	-0.066	0.111	-0.022	0.172	-0.234	-0.0025	0.98357	-0.067	-0.13	0.019	0.168
PF3D7_0215600	conserved Plasmodium protein, unknown function		1.066	1.078	1.069	1.111	0.963	1.001	1.027	0.853	0.12	0.0232902	0.103	0.077	0.042	0.258
PF3D7_0216100	conserved Plasmodium protein, unknown function		-0.978	-0.821	-1.083	-0.84	-0.953	-0.904	-0.998	-0.934	0.01675	0.804592	-0.025	0.083	-0.085	0.094
PF3D7_0216300	conserved Plasmodium protein, unknown function		-1.118	-1.073	-1.076	-1.241	-1.175	-1.268	-1.175	-1.212	0.0805	0.124392	0.057	0.195	0.099	-0.029
PF3D7_0216500	conserved Plasmodium protein, unknown function		0.671	0.617	0.783	0.541	0.66	0.733	0.807	0.472	-0.015	0.870367	0.011	-0.116	-0.024	0.069
PF3D7_0216900	conserved Plasmodium protein, unknown function		2.558	2.498	2.694	2.487	2.746	2.058	2.833	2.147	0.11325	0.6015	-0.188	0.44	-0.139	0.34
PF3D7_0217200	conserved Plasmodium protein, unknown function		0.968	0.785	1.091	0.839	0.968	0.883	1.1	0.681	0.01275	0.912621	0	-0.098	-0.009	0.158
PF3D7_0217600	conserved Plasmodium protein, unknown function		0.13	0.16	0.198	0.05	0.158	0.058	0.174	0.043	0.02625	0.589179	-0.028	0.102	0.024	0.007
PF3D7_0217900	conserved Plasmodium protein, unknown function		-1.315	-1.531	-1.512	-1.587	-1.268	-1.416	-1.534	-1.376	-0.08775	0.319172	-0.047	-0.115	0.022	-0.211
PF3D7_0219300	conserved Plasmodium protein, unknown function		0.865	NA	0.635	0.321	1.265	0.716	0.447	0.616	-0.154	0.560979	-0.4	NA	0.188	-0.295
PF3D7_0302800	conserved Plasmodium protein, unknown function		-0.589	-0.561	-0.455	-0.551	-0.54	-0.621	-0.468	-0.611	0.021	0.66394	-0.049	0.06	0.013	0.06
PF3D7_0303100	conserved Plasmodium protein, unknown function		0.256	0.244	0.249	0.239	0.216	0.241	0.195	0.262	0.0185	0.26476	0.04	0.003	0.054	-0.023
PF3D7_0304300	conserved Plasmodium protein, unknown function		-0.349	-0.388	-0.559	-0.477	-0.28	-0.392	-0.52	-0.648	0.01675	0.862111	-0.069	0.004	-0.039	0.171
PF3D7_0304700	conserved Plasmodium protein, unknown function		0.891	0.74	1.17	0.601	1.139	0.761	1.087	0.522	-0.02675	0.892299	-0.248	-0.021	0.083	0.079
PF3D7_0305100	conserved Plasmodium protein, unknown function		1.413	1.145	1.442	1.13	1.47	0.988	1.466	1.188	0.0045	0.976094	-0.057	0.157	-0.024	-0.058
PF3D7_0305200	conserved Plasmodium protein, unknown function		0.202	0.448	0.497	0.406	0.365	0.541	0.454	0.517	-0.081	0.326286	-0.163	-0.093	0.043	-0.111
PF3D7_0305500	conserved Plasmodium protein, unknown function		-1.459	-1.519	-1.472	-1.537	-1.483	-1.529	-1.495	-1.455	-0.00625	0.804072	0.024	0.01	0.023	-0.082
PF3D7_0305900	conserved Plasmodium protein, unknown function		1.245	0.832	1.272	1.137	0.859	1.059	1.246	0.954	0.092	0.507355	0.386	-0.227	0.026	0.183
PF3D7_0306100	conserved Plasmodium protein, unknown function		0.323	0.453	0.458	0.585	0.331	0.551	0.319	0.488	0.0325	0.693793	-0.008	-0.098	0.139	0.097
PF3D7_0307600	conserved Plasmodium protein, unknown function		-0.026	0.191	0.257	0.268	0.072	0.3	0.193	0.009	0.029	0.768249	-0.098	-0.109	0.064	0.259
PF3D7_0307700	conserved Plasmodium protein, unknown function		0.493	0.3	0.474	0.343	0.591	0.131	0.501	0.497	-0.0275	0.815225	-0.098	0.169	-0.027	-0.154
PF3D7_0307800	conserved Plasmodium protein, unknown function		-1.351	-1.337	-1.191	-1.595	-1.29	-1.311	-1.036	-1.275	-0.1405	0.231837	-0.061	-0.026	-0.155	-0.32
PF3D7_0307900	conserved Plasmodium protein, unknown function		3.643	3.541	3.724	3.512	3.651	3.088	3.833	3.281	0.14175	0.452836	-0.008	0.453	-0.109	0.231
PF3D7_0308300	conserved Plasmodium protein, unknown function		-2.356	-2.164	-2.308	-1.905	-2.41	-2.257	-2.343	-1.942	0.05475	0.718462	0.054	0.093	0.035	0.037
PF3D7_0309100	conserved Plasmodium protein, unknown function	1	2.875	2.865	2.882	2.769	2.864	2.868	2.942	3.064	-0.08675	0.157488	0.011	-0.003	-0.06	-0.295
PF3D7_0309900	conserved Plasmodium protein, unknown function	1	0.549	0.653	0.61	0.778	0.541	0.664	0.652	0.558	0.04375	0.478112	0.008	-0.011	-0.042	0.22
PF3D7_0310800	conserved Plasmodium protein, unknown function		-2.56	-2.331	-3.021	-2.665	-2.832	-2.383	-2.926	-2.281	-0.03875	0.863113	0.272	0.052	-0.095	-0.384
PF3D7_0310900	conserved Plasmodium protein, unknown function		1.052	1.179	1.171	1.348	1.204	1.337	1.01	1.285	-0.0215	0.826855	-0.152	-0.158	0.161	0.063
PF3D7_0311000	conserved Plasmodium protein, unknown function		1.964	1.666	2.425	1.589	1.875	1.421	2.103	1.294	0.23775	0.409587	0.089	0.245	0.322	0.295
PF3D7_0313000	conserved Plasmodium protein, unknown function		0.771	0.728	0.857	0.922	0.502	0.972	0.978	0.808	0.0045	0.971226	0.269	-0.244	-0.121	0.114
PF3D7_0313400	conserved Plasmodium protein, unknown function		2.733	2.758	2.798	2.717	2.712	2.846	2.721	2.716	0.00275	0.943099	0.021	-0.088	0.077	0.001
PF3D7_0313600	conserved Plasmodium protein, unknown function	1	3.152	3.058	3.198	2.91	3.159	3.056	3.122	2.856	0.03125	0.747627	-0.007	0.002	0.076	0.054
PF3D7_0313800	conserved Plasmodium protein, unknown function		-0.954	-0.935	-0.979	-0.797	-0.889	-1.014	-0.855	-1.023	0.029	0.641468	-0.065	0.079	-0.124	0.226
PF3D7_0313900	conserved Plasmodium protein, unknown function		2.155	2.177	2.405	1.699	2.072	2.029	2.288	1.529	0.1295	0.574609	0.083	0.148	0.117	0.17
PF3D7_0314200	conserved Plasmodium protein, unknown function		-1.135	-1.079	-1.235	-1.207	-1.16	-1.15	-1.19	-1.195	0.00975	0.800952	0.025	0.071	-0.045	-0.012
PF3D7_0314500	conserved Plasmodium protein, unknown function		-1.341	-1.299	-1.525	-1.158	-1.473	-1.455	-1.58	-1.364	0.13725	0.168518	0.132	0.156	0.055	0.206
PF3D7_0314800	conserved Plasmodium protein, unknown function		-2.15	-1.818	-1.921	-1.846	-2.067	-1.72	-1.976	-2.201	0.05725	0.666392	-0.083	-0.098	0.055	0.355
PF3D7_0315300	conserved Plasmodium protein, unknown function		1.92	1.632	1.968	1.539	1.944	1.348	2.072	1.313	0.0955	0.684659	-0.024	0.284	-0.104	0.226
PF3D7_0315400	conserved Plasmodium protein, unknown function		-0.9	-0.84	-0.879	-0.826	-0.954	-0.796	-0.928	-1.016	0.06225	0.254341	0.054	-0.044	0.049	0.19
PF3D7_0315900	conserved Plasmodium protein, unknown function		1.025	0.213	1.076	-0.294	1.025	0.045	0.869	-0.033	0.0285	0.949332	0	0.168	0.207	-0.261
PF3D7_0316200	conserved Plasmodium protein, unknown function		0.992	1.033	1.062	0.886	1.013	1.049	1.037	0.877	-0.00075	0.989624	-0.021	-0.016	0.025	0.009
PF3D7_0317300	conserved Plasmodium protein, unknown function		-0.614	-0.797	-0.65	-0.842	-0.576	-0.863	-0.555	-0.755	-0.0385	0.691006	-0.038	0.066	-0.095	-0.087
PF3D7_0318000	conserved Plasmodium protein, unknown function		2.747	2.919	2.79	3.084	3.019	3.149	2.789	3.491	-0.227	0.218115	-0.272	-0.23	0.001	-0.407
PF3D7_0318300	conserved Plasmodium protein, unknown function		-0.223	-0.239	-0.195	-0.233	-0.325	-0.012	-0.265	-0.133	-0.03875	0.602769	0.102	-0.227	0.07	-0.1
PF3D7_0318400	conserved Plasmodium protein, unknown function		3.137	3.143	3.288	3.087	2.961	2.699	3.458	3.009	0.132	0.450029	0.176	0.444	-0.17	0.078
PF3D7_0318500	conserved Plasmodium protein, unknown function		1.155	1.065	1.101	1.007	1.208	0.963	1.156	1.061	-0.015	0.817907	-0.053	0.102	-0.055	-0.054
PF3D7_0318700	conserved Plasmodium protein, unknown function		-2.63	-2.355	-2.625	-2.287	-2.496	-2.472	-2.635	-2.417	0.03075	0.770765	-0.134	0.117	0.01	0.13
PF3D7_0319800	conserved Plasmodium protein, unknown function		2.016	2.094	2.043	1.82	1.894	2.168	2.216	1.755	-0.015	0.908769	0.122	-0.074	-0.173	0.065
PF3D7_0321100	conserved Plasmodium protein, unknown function		-4.045	-3.573	-4.107	-3.42	-3.994	-3.697	-4.108	-3.428	0.0205	0.931662	-0.051	0.124	0.001	0.008
PF3D7_0321300	conserved Plasmodium protein, unknown function		2.385	2.479	2.724	2.139	2.312	2.513	2.739	2.221	-0.0145	0.933613	0.073	-0.034	-0.015	-0.082
PF3D7_0321700	conserved Plasmodium protein, unknown function		0.448	0.403	0.49	0.333	0.501	0.252	0.552	0.234	0.03375	0.71803	-0.053	0.151	-0.062	0.099
PF3D7_0322200	conserved Plasmodium protein, unknown function		3.005	2.593	2.944	2.685	3.053	3.035	3.327	2.585	-0.19325	0.331602	-0.048	-0.442	-0.383	0.1
PF3D7_0322600	conserved Plasmodium protein, unknown function		3.646	3.359	3.602	3.145	3.796	3.135	3.863	3.123	-0.04125	0.865689	-0.15	0.224	-0.261	0.022
PF3D7_0322700	conserved Plasmodium protein, unknown function		-0.449	-0.451	-0.263	-0.574	-0.348	-0.327	-0.18	-0.655	-0.05675	0.649228	-0.101	-0.124	-0.083	0.081
PF3D7_0322800	conserved Plasmodium protein, unknown function		2.715	2.636	2.599	2.572	2.831	2.309	2.69	2.671	0.00525	0.965235	-0.116	0.327	-0.091	-0.099
PF3D7_0323100	conserved Plasmodium protein, unknown function		0.207	0.323	0.217	0.37	0.233	0.374	0.25	0.374	-0.0285	0.625867	-0.026	-0.051	-0.033	-0.004
PF3D7_0323200	conserved Plasmodium protein, unknown function		0.051	0.272	0.097	0.236	0.043	0.371	0.145	0.406	-0.07725	0.480531	0.008	-0.099	-0.048	-0.17
PF3D7_0323600	conserved Plasmodium protein, unknown function		-0.433	-0.37	-0.478	-0.259	-0.384	-0.267	-0.459	-0.454	0.006	0.929715	-0.049	-0.103	-0.019	0.195
PF3D7_0323800	conserved Plasmodium protein, unknown function		2.532	2.371	2.401	2.245	2.497	2.556	2.459	2.507	-0.1175	0.10779	0.035	-0.185	-0.058	-0.262
PF3D7_0403300	conserved Plasmodium protein, unknown function		-0.009	-0.045	0.008	0.25	0.018	0.213	0.07	0.388	-0.12125	0.299313	-0.027	-0.258	-0.062	-0.138
PF3D7_0403400	conserved Plasmodium protein, unknown function		-0.438	-0.349	-0.346	-0.408	-0.467	-0.332	-0.4	-0.443	0.02525	0.523432	0.029	-0.017	0.054	0.035
PF3D7_0403600	conserved Plasmodium protein, unknown function		-0.118	-0.069	-0.081	-0.129	-0.144	-0.083	-0.154	-0.168	0.038	0.158905	0.026	0.014	0.073	0.039
PF3D7_0404000	conserved Plasmodium protein, unknown function		0.542	0.557	0.659	0.715	0.681	0.709	0.633	0.856	-0.1015	0.160722	-0.139	-0.152	0.026	-0.141
PF3D7_0404200	conserved Plasmodium protein, unknown function		2.169	1.805	2.096	1.487	2.381	1.7	2.049	1.733	-0.0765	0.742709	-0.212	0.105	0.047	-0.246
PF3D7_0404300	conserved Plasmodium protein, unknown function		-0.624	-0.652	-0.846	-0.798	-0.674	-0.843	-0.77	-0.71	0.01925	0.779444	0.05	0.191	-0.076	-0.088
PF3D7_0404800	conserved Plasmodium protein, unknown function		-0.387	-0.547	-0.399	-0.594	-0.314	-0.617	-0.412	-0.611	0.00675	0.943601	-0.073	0.07	0.013	0.017
PF3D7_0406700	conserved Plasmodium protein, unknown function		0.598	0.666	0.681	0.785	0.629	0.612	0.679	0.615	0.04875	0.286183	-0.031	0.054	0.002	0.17
PF3D7_0406900	conserved Plasmodium protein, unknown function	1	4.781	4.998	4.913	4.872	4.923	4.992	5.111	5.248	-0.1775	0.0800848	-0.142	0.006	-0.198	-0.376
PF3D7_0407000	conserved Plasmodium protein, unknown function		0.854	1.224	0.675	1.036	0.79	1.072	0.672	1.179	0.019	0.91325	0.064	0.152	0.003	-0.143
PF3D7_0407400	conserved Plasmodium protein, unknown function		0.682	0.579	0.908	0.478	0.721	0.758	0.856	0.458	-0.0365	0.780603	-0.039	-0.179	0.052	0.02
PF3D7_0407600	conserved Plasmodium protein, unknown function		2.932	3.042	3.151	2.718	3.051	2.784	3.324	2.676	0.002	0.991099	-0.119	0.258	-0.173	0.042
PF3D7_0407700	conserved Plasmodium protein, unknown function		-0.194	-0.278	-0.176	-0.25	-0.153	-0.27	-0.188	-0.366	0.01975	0.722473	-0.041	-0.008	0.012	0.116
PF3D7_0407800	conserved Plasmodium protein, unknown function		1.151	1.299	1.09	1.21	1.125	1.318	1.129	1.258	-0.02	0.77047	0.026	-0.019	-0.039	-0.048
PF3D7_0408000	conserved Plasmodium protein, unknown function		0.207	0.466	0.029	0.509	0.216	0.571	0.079	0.554	-0.05225	0.765095	-0.009	-0.105	-0.05	-0.045
PF3D7_0408100	conserved Plasmodium protein, unknown function		-0.232	-0.255	-0.08	-0.47	-0.249	-0.177	0.002	-0.388	-0.05625	0.639671	0.017	-0.078	-0.082	-0.082
PF3D7_0408200	conserved Plasmodium protein, unknown function		3.236	3.108	3.308	2.85	3.255	3.051	3.434	3.157	-0.09875	0.47459	-0.019	0.057	-0.126	-0.307
PF3D7_0409000	conserved Plasmodium protein, unknown function		-0.191	-0.151	-0.376	-0.315	-0.276	-0.229	-0.434	-0.512	0.1045	0.262897	0.085	0.078	0.058	0.197
PF3D7_0410500	conserved Plasmodium protein, unknown function		3.01	3.041	3.129	3.055	3.151	3.137	3.306	3.013	-0.093	0.203234	-0.141	-0.096	-0.177	0.042
PF3D7_0410800	conserved Plasmodium protein, unknown function		0.407	0.227	0.355	0.27	0.453	0.204	0.418	0.262	-0.0195	0.797057	-0.046	0.023	-0.063	0.008
PF3D7_0410900	conserved Plasmodium protein, unknown function		1.179	1.116	1.235	1.17	1.152	1.086	1.239	1.117	0.0265	0.542469	0.027	0.03	-0.004	0.053
PF3D7_0411000	conserved Plasmodium protein, unknown function		3.52	3.211	3.29	2.846	3.392	3.21	3.352	3.223	-0.0775	0.617342	0.128	0.001	-0.062	-0.377
PF3D7_0411300	conserved Plasmodium protein, unknown function		0.703	0.739	0.717	0.653	0.742	0.784	0.66	0.769	-0.03575	0.321934	-0.039	-0.045	0.057	-0.116
PF3D7_0411700	conserved Plasmodium protein, unknown function	1	5.504	5.898	5.56	5.696	5.681	5.965	5.846	5.978	-0.203	0.118486	-0.177	-0.067	-0.286	-0.282
PF3D7_0411800	conserved Plasmodium protein, unknown function		0.375	0.404	0.469	0.476	0.451	0.535	0.46	0.333	-0.01375	0.786361	-0.076	-0.131	0.009	0.143
PF3D7_0412200	conserved Plasmodium protein, unknown function		-0.256	-0.432	-0.532	-0.126	-0.463	-0.237	-0.494	-0.559	0.10175	0.407857	0.207	-0.195	-0.038	0.433
PF3D7_0414400	conserved Plasmodium protein, unknown function		0.809	0.629	0.892	0.568	1.181	0.557	1.178	0.941	-0.23975	0.197127	-0.372	0.072	-0.286	-0.373
PF3D7_0414800	conserved Plasmodium protein, unknown function		-3.373	-3.175	-3.178	-2.797	-3.21	-3.132	-3.18	-2.96	-0.01025	0.940998	-0.163	-0.043	0.002	0.163
PF3D7_0415200	conserved Plasmodium protein, unknown function		1.069	0.911	0.975	0.949	1.143	0.715	1.111	0.811	0.031	0.791697	-0.074	0.196	-0.136	0.138
PF3D7_0415700	conserved Plasmodium protein, unknown function		-2.526	-2.221	-2.685	-1.997	-2.503	-2.351	-2.678	-2.253	0.089	0.638058	-0.023	0.13	-0.007	0.256
PF3D7_0416900	conserved Plasmodium protein, unknown function		-0.242	-0.017	-0.027	-0.118	-0.146	0.022	-0.122	-0.066	-0.023	0.732281	-0.096	-0.039	0.095	-0.052
PF3D7_0417000	conserved Plasmodium protein, unknown function		4.578	4.659	5.009	4.845	4.781	4.637	4.814	4.862	-0.00075	0.994686	-0.203	0.022	0.195	-0.017
PF3D7_0417400	conserved Plasmodium protein, unknown function		-0.726	-0.634	-0.553	-0.61	-0.664	-0.581	-0.617	-0.69	0.00725	0.87289	-0.062	-0.053	0.064	0.08
PF3D7_0417600	conserved Plasmodium protein, unknown function		3.761	3.686	3.526	3.392	3.471	3.352	3.778	3.68	0.021	0.874382	0.29	0.334	-0.252	-0.288
PF3D7_0417700	conserved Plasmodium protein, unknown function	1	3.442	3.497	3.395	3.322	3.325	3.432	3.336	3.329	0.0585	0.241846	0.117	0.065	0.059	-0.007
PF3D7_0417900	conserved Plasmodium protein, unknown function		3.506	3.189	3.399	3.044	3.53	3.167	3.624	3.083	-0.0665	0.707015	-0.024	0.022	-0.225	-0.039
PF3D7_0418000	conserved Plasmodium protein, unknown function		3.388	3.271	3.434	3.159	3.486	2.972	3.556	3.271	-0.00825	0.956492	-0.098	0.299	-0.122	-0.112
PF3D7_0418300	conserved Plasmodium protein, unknown function		-1.129	-1.778	-1.209	-1.823	-1.121	-1.95	-1.183	-1.592	-0.02325	0.933314	-0.008	0.172	-0.026	-0.231
PF3D7_0418400	conserved Plasmodium protein, unknown function		-1.625	-1.476	-1.794	-1.119	-1.777	-1.765	-1.968	-1.398	0.2235	0.276273	0.152	0.289	0.174	0.279
PF3D7_0419000	conserved Plasmodium protein, unknown function		4.381	4.111	4.633	3.89	4.273	3.829	4.817	3.81	0.0715	0.811457	0.108	0.282	-0.184	0.08
PF3D7_0419100	conserved Plasmodium protein, unknown function		0.072	-0.174	-0.063	-0.255	0.149	-0.298	-0.018	-0.057	-0.049	0.688266	-0.077	0.124	-0.045	-0.198
PF3D7_0419300	conserved Plasmodium protein, unknown function		-0.702	-0.842	-0.663	-0.778	-0.647	-1.008	-0.922	-0.956	0.137	0.178847	-0.055	0.166	0.259	0.178
PF3D7_0419400	conserved Plasmodium protein, unknown function		-1.448	-1.394	-1.584	-1.392	-1.515	-1.304	-1.618	-1.35	-0.00775	0.930875	0.067	-0.09	0.034	-0.042
PF3D7_0420500	conserved Plasmodium protein, unknown function		3.472	3.332	3.465	3.335	3.608	3.479	3.795	3.649	-0.23175	0.0223929	-0.136	-0.147	-0.33	-0.314
PF3D7_0421700	conserved Plasmodium protein, unknown function		4.347	4.41	4.613	4.189	4.448	4.4	4.533	3.933	0.06125	0.716278	-0.101	0.01	0.08	0.256
PF3D7_0421800	conserved Plasmodium protein, unknown function		4.945	4.881	5.203	4.457	5.146	5.323	5.436	4.622	-0.26025	0.315035	-0.201	-0.442	-0.233	-0.165
PF3D7_0421900	conserved Plasmodium protein, unknown function		4.256	4.366	3.997	4.237	4.228	4.565	4.191	4.729	-0.21425	0.208897	0.028	-0.199	-0.194	-0.492
PF3D7_0422600	conserved Plasmodium protein, unknown function		-0.094	0.022	-0.213	-0.241	-0.082	-0.133	-0.036	-0.04	-0.05875	0.396674	-0.012	0.155	-0.177	-0.201
PF3D7_0423000	conserved Plasmodium protein, unknown function		1.781	1.929	1.788	1.893	1.789	2.008	1.697	2.07	-0.04325	0.667952	-0.008	-0.079	0.091	-0.177
PF3D7_0423300	conserved Plasmodium protein, unknown function		2.575	2.48	2.383	2.407	2.458	2.494	2.45	2.529	-0.0215	0.662266	0.117	-0.014	-0.067	-0.122
PF3D7_0423600	conserved Plasmodium protein, unknown function		-0.198	-0.254	-0.128	-0.17	-0.101	-0.118	-0.139	-0.204	-0.047	0.224805	-0.097	-0.136	0.011	0.034
PF3D7_0502300	conserved Plasmodium protein, unknown function	1	5.077	5.599	5.18	5.382	5.019	5.568	5.296	5.647	-0.073	0.704466	0.058	0.031	-0.116	-0.265
PF3D7_0502500	conserved Plasmodium protein, unknown function		1.638	1.526	1.925	1.232	1.514	1.343	1.827	0.978	0.16475	0.496555	0.124	0.183	0.098	0.254
PF3D7_0502600	conserved Plasmodium protein, unknown function		1.916	1.567	1.9	1.535	2.153	1.539	2.021	1.5	-0.07375	0.719262	-0.237	0.028	-0.121	0.035
PF3D7_0503200	conserved Plasmodium protein, unknown function		3.395	3.62	3.527	3.663	3.406	3.699	3.555	3.547	-0.0005	0.995457	-0.011	-0.079	-0.028	0.116
PF3D7_0503900	conserved Plasmodium protein, unknown function		-2.84	-2.768	-3.08	-2.716	-3.236	-2.699	-2.804	-2.685	0.005	0.97489	0.396	-0.069	-0.276	-0.031
PF3D7_0504300	conserved Plasmodium protein, unknown function		1.32	1.309	1.534	1.368	1.319	1.603	1.639	1.453	-0.12075	0.228507	0.001	-0.294	-0.105	-0.085
PF3D7_0504800	conserved Plasmodium protein, unknown function		0.221	0.262	0.237	0.276	0.245	0.242	0.248	0.316	-0.01375	0.548802	-0.024	0.02	-0.011	-0.04
PF3D7_0506000	conserved Plasmodium protein, unknown function		0.195	0.426	0.483	0.551	0.042	0.49	0.278	0.289	0.139	0.29018	0.153	-0.064	0.205	0.262
PF3D7_0506400	conserved Plasmodium protein, unknown function		4.881	5.159	4.773	4.911	5.008	5.065	5.036	5.18	-0.14125	0.167137	-0.127	0.094	-0.263	-0.269
PF3D7_0506500	conserved Plasmodium protein, unknown function		1.909	1.968	2.063	2.019	2.025	1.885	2.104	1.921	0.006	0.923483	-0.116	0.083	-0.041	0.098
PF3D7_0507400	conserved Plasmodium protein, unknown function		-2.777	-2.57	-2.943	-2.615	-2.585	-2.835	-2.931	-2.301	-0.06325	0.713934	-0.192	0.265	-0.012	-0.314
PF3D7_0507900	conserved Plasmodium protein, unknown function		-1.478	-0.907	-1.522	-0.547	-1.533	-0.735	-1.112	-0.512	-0.1405	0.680374	0.055	-0.172	-0.41	-0.035
PF3D7_0508900	conserved Plasmodium protein, unknown function		0.48	0.549	0.599	0.607	0.59	0.55	0.544	0.606	-0.01375	0.690572	-0.11	-0.001	0.055	0.001
PF3D7_0509300	conserved Plasmodium protein, unknown function		0.143	0.119	0.105	0.265	0.033	0.128	0.105	-0.031	0.09925	0.101512	0.11	-0.009	0	0.296
PF3D7_0509700	conserved Plasmodium protein, unknown function		5.434	5.672	5.487	5.294	5.556	5.776	5.469	6.049	-0.24075	0.162474	-0.122	-0.104	0.018	-0.755
PF3D7_0510000	conserved Plasmodium protein, unknown function		1.747	1.6	1.788	1.399	1.945	1.669	1.851	1.599	-0.1325	0.30747	-0.198	-0.069	-0.063	-0.2
PF3D7_0510700	conserved Plasmodium protein, unknown function		5.502	5.474	5.542	5.4	5.014	5.727	5.197	5.756	0.056	0.777934	0.488	-0.253	0.345	-0.356
PF3D7_0511100	conserved Plasmodium protein, unknown function		3.478	3.783	3.59	3.981	3.774	3.94	3.596	3.816	-0.0735	0.59665	-0.296	-0.157	-0.006	0.165
PF3D7_0511400	conserved Plasmodium protein, unknown function		0.754	0.624	0.878	0.585	0.509	0.541	0.773	0.461	0.13925	0.197518	0.245	0.083	0.105	0.124
PF3D7_0511900	conserved Plasmodium protein, unknown function		-1.442	-1.297	-1.387	-1.097	-1.355	-1.487	-1.416	-1.422	0.11425	0.205092	-0.087	0.19	0.029	0.325
PF3D7_0512400	conserved Plasmodium protein, unknown function		0.875	0.513	0.681	0.369	0.68	0.593	0.741	0.649	-0.05625	0.637387	0.195	-0.08	-0.06	-0.28
PF3D7_0512500	conserved Plasmodium protein, unknown function		0.4	0.688	0.687	0.524	0.489	0.755	0.792	0.434	-0.04275	0.722347	-0.089	-0.067	-0.105	0.09
PF3D7_0512800	conserved Plasmodium protein, unknown function		0.508	0.613	0.539	0.589	0.576	0.718	0.504	0.529	-0.0195	0.72744	-0.068	-0.105	0.035	0.06
PF3D7_0513200	conserved Plasmodium protein, unknown function		-0.924	-0.956	-1.021	-1.012	-0.975	-1.044	-1.076	-1.014	0.049	0.171737	0.051	0.088	0.055	0.002
PF3D7_0514200	conserved Plasmodium protein, unknown function		-0.247	-0.192	-0.268	-0.19	-0.508	-0.114	-0.348	-0.226	0.07475	0.421901	0.261	-0.078	0.08	0.036
PF3D7_0514900	conserved Plasmodium protein, unknown function		0.275	0.143	0.422	0.285	0.217	0.317	0.505	0.169	-0.02075	0.832061	0.058	-0.174	-0.083	0.116
PF3D7_0515200	conserved Plasmodium protein, unknown function		0.774	0.663	0.799	0.571	0.75	0.849	0.793	0.812	-0.09925	0.129733	0.024	-0.186	0.006	-0.241
PF3D7_0515600	conserved Plasmodium protein, unknown function	1	5.229	5.178	5.317	4.962	5.056	5.118	5.3	5.165	0.01175	0.902088	0.173	0.06	0.017	-0.203
PF3D7_0517200	conserved Plasmodium protein, unknown function		1.518	1.778	1.633	1.627	1.398	1.748	1.587	1.651	0.043	0.653542	0.12	0.03	0.046	-0.024
PF3D7_0521000	conserved Plasmodium protein, unknown function		1.118	0.996	1.133	0.988	1.164	0.831	1.171	0.844	0.05625	0.604221	-0.046	0.165	-0.038	0.144
PF3D7_0521100	conserved Plasmodium protein, unknown function		3.627	2.844	3.478	2.535	3.294	2.767	3.538	2.782	0.02575	0.938882	0.333	0.077	-0.06	-0.247
PF3D7_0521600	conserved Plasmodium protein, unknown function		0.472	0.503	0.578	0.792	0.486	0.37	0.369	0.433	0.17175	0.0682935	-0.014	0.133	0.209	0.359
PF3D7_0521900	conserved Plasmodium protein, unknown function		3.728	3.749	4.075	3.661	3.927	3.861	4.173	3.748	-0.124	0.373451	-0.199	-0.112	-0.098	-0.087
PF3D7_0522000	conserved Plasmodium protein, unknown function		0.475	0.66	0.53	0.8	0.706	0.84	0.524	0.74	-0.08625	0.412678	-0.231	-0.18	0.006	0.06
PF3D7_0522100	conserved Plasmodium protein, unknown function		0.731	0.749	0.685	0.7	0.718	0.771	0.704	0.754	-0.0205	0.372225	0.013	-0.022	-0.019	-0.054
PF3D7_0522400	conserved Plasmodium protein, unknown function		0.717	0.775	0.754	0.774	0.712	0.803	0.746	0.786	-0.00675	0.792387	0.005	-0.028	0.008	-0.012
PF3D7_0524100	conserved Plasmodium protein, unknown function		0.592	0.611	0.732	0.323	0.439	0.766	0.702	0.405	-0.0135	0.917901	0.153	-0.155	0.03	-0.082
PF3D7_0524300	conserved Plasmodium protein, unknown function		-0.358	-0.508	-0.356	-0.249	-0.312	-0.525	-0.35	-0.304	0.005	0.948484	-0.046	0.017	-0.006	0.055
PF3D7_0524500	conserved Plasmodium protein, unknown function		-1.193	-1.127	-1.212	-1.235	-1.119	-1.099	-1.349	-1.134	-0.0165	0.801576	-0.074	-0.028	0.137	-0.101
PF3D7_0526400	conserved Plasmodium protein, unknown function		1.042	1.282	0.952	1.149	1	1.333	0.932	1.478	-0.0795	0.612962	0.042	-0.051	0.02	-0.329
PF3D7_0526500	conserved Plasmodium protein, unknown function		-0.392	-0.555	-0.443	-0.57	-0.372	-0.28	-0.283	-0.381	-0.161	0.020017	-0.02	-0.275	-0.16	-0.189
PF3D7_0526600	conserved Plasmodium protein, unknown function		0.534	0.138	0.397	0.171	0.525	0.002	0.329	0.457	-0.01825	0.906857	0.009	0.136	0.068	-0.286
PF3D7_0526800	conserved Plasmodium protein, unknown function		-1.026	-1.062	-1.051	-0.99	-1.012	-1.037	-0.99	-1.006	-0.021	0.304735	-0.014	-0.025	-0.061	0.016
PF3D7_0527400	conserved Plasmodium protein, unknown function		-0.679	-0.91	-0.656	-0.82	-0.696	-0.994	-0.797	-1.034	0.114	0.29916	0.017	0.084	0.141	0.214
PF3D7_0527600	conserved Plasmodium protein, unknown function		1.296	1.687	1.249	1.631	1.337	1.834	1.494	1.749	-0.13775	0.423878	-0.041	-0.147	-0.245	-0.118
PF3D7_0528600	conserved Plasmodium protein, unknown function		1.069	1.036	1.166	1.384	1.072	1.267	1.115	1.121	0.02	0.830044	-0.003	-0.231	0.051	0.263
PF3D7_0529000	conserved Plasmodium protein, unknown function		-1.692	-1.821	-1.874	-1.815	-1.747	-1.736	-1.824	-1.668	-0.05675	0.300067	0.055	-0.085	-0.05	-0.147
PF3D7_0529400	conserved Plasmodium protein, unknown function		0.325	0.217	0.271	0.215	0.291	0.201	0.302	0.215	0.00475	0.901286	0.034	0.016	-0.031	0
PF3D7_0529800	conserved Plasmodium protein, unknown function		0.143	0.039	0.236	0.097	0.175	-0.06	0.245	-0.112	0.06675	0.515774	-0.032	0.099	-0.009	0.209
PF3D7_0530000	conserved Plasmodium protein, unknown function		-0.623	-0.533	-0.731	-0.49	-0.685	-0.501	-0.814	-0.479	0.0255	0.798939	0.062	-0.032	0.083	-0.011
PF3D7_0530400	conserved Plasmodium protein, unknown function		1.131	1.154	1.044	1.083	1.163	1.111	1.047	0.884	0.05175	0.45886	-0.032	0.043	-0.003	0.199
PF3D7_0530700	conserved Plasmodium protein, unknown function		0.131	0.082	0.057	0.162	0.213	0.094	0.129	0.183	-0.04675	0.237895	-0.082	-0.012	-0.072	-0.021
PF3D7_0531100	conserved Plasmodium protein, unknown function		1.625	1.73	1.744	1.655	1.625	1.776	1.756	1.697	-0.025	0.594685	0	-0.046	-0.012	-0.042
PF3D7_0531300	conserved Plasmodium protein, unknown function		1.54	1.505	1.56	1.64	1.625	1.66	1.528	1.664	-0.058	0.222861	-0.085	-0.155	0.032	-0.024
PF3D7_0531400	conserved Plasmodium protein, unknown function		-0.152	-0.082	-0.172	0.008	-0.225	-0.154	-0.12	-0.366	0.11675	0.136888	0.073	0.072	-0.052	0.374
PF3D7_0601900	conserved Plasmodium protein, unknown function		-1.687	-2.061	-1.915	-2.087	-1.827	-2.147	-2.06	-2.133	0.10425	0.410484	0.14	0.086	0.145	0.046
PF3D7_0602700	conserved Plasmodium protein, unknown function		5.317	5.183	5.383	5.428	4.99	5.346	5.166	5.171	0.1595	0.127295	0.327	-0.163	0.217	0.257
PF3D7_0602900	conserved Plasmodium protein, unknown function		0.726	0.755	0.805	0.858	0.532	0.876	0.688	0.716	0.083	0.317828	0.194	-0.121	0.117	0.142
PF3D7_0603000	conserved Plasmodium protein, unknown function		-0.317	-0.321	-0.423	-0.291	-0.312	-0.339	-0.4	-0.436	0.03375	0.437115	-0.005	0.018	-0.023	0.145
PF3D7_0603600	conserved Plasmodium protein, unknown function	1	3.611	3.477	3.736	3.441	3.595	3.466	3.682	3.559	-0.00925	0.912654	0.016	0.011	0.054	-0.118
PF3D7_0603900	conserved Plasmodium protein, unknown function		3.936	4.04	4.314	4.057	3.843	3.851	4.393	4.221	0.00975	0.953133	0.093	0.189	-0.079	-0.164
PF3D7_0604000	conserved Plasmodium protein, unknown function		1.538	1.671	1.683	1.442	1.507	1.698	1.691	1.542	-0.026	0.743714	0.031	-0.027	-0.008	-0.1
PF3D7_0604300	conserved Plasmodium protein, unknown function		-0.85	-0.705	-1.094	-0.687	-0.928	-0.907	-0.995	-0.787	0.07025	0.522781	0.078	0.202	-0.099	0.1
PF3D7_0604500	conserved Plasmodium protein, unknown function		-0.715	-1.01	-0.766	-1.111	-0.736	-0.964	-0.743	-0.97	-0.04725	0.697133	0.021	-0.046	-0.023	-0.141
PF3D7_0604900	conserved Plasmodium protein, unknown function		1.23	1.286	1.187	1.227	1.265	1.354	1.045	1.151	0.02875	0.696704	-0.035	-0.068	0.142	0.076
PF3D7_0605700	conserved Plasmodium protein, unknown function		3.143	2.51	3.089	2.635	2.828	2.944	3.013	2.749	-0.03925	0.824945	0.315	-0.434	0.076	-0.114
PF3D7_0606000	conserved Plasmodium protein, unknown function		-1.485	-1.6	-1.602	-1.44	-1.474	-1.71	-1.65	-1.543	0.0625	0.38658	-0.011	0.11	0.048	0.103
PF3D7_0606300	conserved Plasmodium protein, unknown function		1.815	1.997	1.907	1.508	2.041	1.964	1.911	2.187	-0.219	0.122932	-0.226	0.033	-0.004	-0.679
PF3D7_0606400	conserved Plasmodium protein, unknown function		3.169	3.08	2.965	2.819	3.165	3.273	3.091	3.422	-0.2295	0.0701885	0.004	-0.193	-0.126	-0.603
PF3D7_0606600	conserved Plasmodium protein, unknown function		0.067	-0.05	-0.058	-0.102	0.04	-0.25	-0.097	-0.085	0.06225	0.40492	0.027	0.2	0.039	-0.017
PF3D7_0607700	conserved Plasmodium protein, unknown function		3.717	3.722	3.687	3.559	3.614	3.769	3.631	3.506	0.04125	0.555707	0.103	-0.047	0.056	0.053
PF3D7_0607900	conserved Plasmodium protein, unknown function		1.13	1.129	1.258	1.182	1.192	1.125	1.334	1.193	-0.03625	0.522958	-0.062	0.004	-0.076	-0.011
PF3D7_0608100	conserved Plasmodium protein, unknown function		-0.872	-0.792	-0.784	-0.836	-0.796	-0.73	-0.774	-0.898	-0.0215	0.619308	-0.076	-0.062	-0.01	0.062
PF3D7_0608400	conserved Plasmodium protein, unknown function		1.216	1.39	1.223	1.492	0.69	1.354	1.175	1.482	0.155	0.436908	0.526	0.036	0.048	0.01
PF3D7_0608600	conserved Plasmodium protein, unknown function	1	3.876	3.958	4.108	3.919	3.81	3.947	3.9	4.091	0.02825	0.727568	0.066	0.011	0.208	-0.172
PF3D7_0608900	conserved Plasmodium protein, unknown function		-0.635	-0.584	-0.718	-0.576	-0.637	-0.728	-0.664	-0.723	0.05975	0.181803	0.002	0.144	-0.054	0.147
PF3D7_0609300	conserved Plasmodium protein, unknown function		3.041	3.189	3.044	3.18	2.994	3.024	3.03	3.074	0.083	0.109681	0.047	0.165	0.014	0.106
PF3D7_0609500	conserved Plasmodium protein, unknown function		3.344	2.87	3.453	2.708	3.228	2.667	3.269	2.603	0.152	0.570381	0.116	0.203	0.184	0.105
PF3D7_0609600	conserved Plasmodium protein, unknown function		2.794	2.54	3.015	2.435	2.81	2.697	2.913	2.645	-0.07025	0.641612	-0.016	-0.157	0.102	-0.21
PF3D7_0609700	conserved Plasmodium protein, unknown function		0.166	0.053	0.209	0.005	0.208	-0.076	0.207	0.144	-0.0125	0.884414	-0.042	0.129	0.002	-0.139
PF3D7_0609900	conserved Plasmodium protein, unknown function		-0.19	-0.342	0.129	-0.296	-0.219	-0.245	-0.038	-0.302	0.02625	0.834752	0.029	-0.097	0.167	0.006
PF3D7_0610700	conserved Plasmodium protein, unknown function		-1.424	-1.418	-1.451	-1.234	-1.41	-1.417	-1.413	-1.212	-0.01875	0.800001	-0.014	-0.001	-0.038	-0.022
PF3D7_0611800	conserved Plasmodium protein, unknown function		1.541	1.493	1.512	1.469	1.47	1.642	1.441	1.516	-0.0135	0.783125	0.071	-0.149	0.071	-0.047
PF3D7_0612000	conserved Plasmodium protein, unknown function		0.698	0.95	0.82	1.039	0.777	1.044	0.792	1.017	-0.03075	0.775823	-0.079	-0.094	0.028	0.022
PF3D7_0612400	conserved Plasmodium protein, unknown function		0.605	0.631	0.363	0.606	0.572	0.595	0.479	0.548	0.00275	0.968981	0.033	0.036	-0.116	0.058
PF3D7_0612500	conserved Plasmodium protein, unknown function		3.921	3.927	3.827	3.869	3.88	4.103	3.837	3.973	-0.06225	0.364253	0.041	-0.176	-0.01	-0.104
PF3D7_0613000	conserved Plasmodium protein, unknown function		-1.793	-1.509	-1.968	-1.306	-1.855	-1.577	-2.146	-1.475	0.11925	0.591801	0.062	0.068	0.178	0.169
PF3D7_0613100	conserved Plasmodium protein, unknown function		-0.655	-0.447	-1.109	-0.57	-0.827	-0.591	-0.999	-0.268	-0.024	0.914463	0.172	0.144	-0.11	-0.302
PF3D7_0613200	conserved Plasmodium protein, unknown function		0.583	0.716	0.625	0.729	0.756	0.538	0.674	0.436	0.06225	0.462586	-0.173	0.178	-0.049	0.293
PF3D7_0613600	conserved Plasmodium protein, unknown function		1.231	1.525	1.318	1.411	1.173	1.419	1.313	1.237	0.08575	0.337688	0.058	0.106	0.005	0.174
PF3D7_0614100	conserved Plasmodium protein, unknown function		0.215	0.329	0.394	0.262	0.363	0.541	0.426	0.201	-0.08275	0.34624	-0.148	-0.212	-0.032	0.061
PF3D7_0614600	conserved Plasmodium protein, unknown function		2.328	2.167	2.344	2.009	2.29	2.007	2.298	1.789	0.116	0.456262	0.038	0.16	0.046	0.22
PF3D7_0614700	conserved Plasmodium protein, unknown function		1.223	1.157	1.248	1.168	1.258	1.216	1.101	1.329	-0.027	0.625362	-0.035	-0.059	0.147	-0.161
PF3D7_0615000	conserved Plasmodium protein, unknown function		2.906	3.054	3.081	3.15	2.885	3.304	2.998	3.383	-0.09475	0.493553	0.021	-0.25	0.083	-0.233
PF3D7_0616100	conserved Plasmodium protein, unknown function		1.393	1.397	1.301	1.483	0.948	1.256	1.063	1.179	0.282	0.0105345	0.445	0.141	0.238	0.304
PF3D7_0616400	conserved Plasmodium protein, unknown function		-0.858	-0.93	-0.912	-1.038	-0.923	-0.866	-0.932	-1.087	0.0175	0.782192	0.065	-0.064	0.02	0.049
PF3D7_0616900	conserved Plasmodium protein, unknown function		0.22	0.226	0.226	0.155	0.218	0.284	0.223	0.306	-0.051	0.118251	0.002	-0.058	0.003	-0.151
PF3D7_0617300	conserved Plasmodium protein, unknown function		1.019	1.057	0.881	1.232	1.219	1.15	0.966	1.179	-0.08125	0.408311	-0.2	-0.093	-0.085	0.053
PF3D7_0618100	conserved Plasmodium protein, unknown function		-0.375	-0.252	-0.313	-0.137	-0.266	-0.122	-0.297	-0.264	-0.032	0.63531	-0.109	-0.13	-0.016	0.127
PF3D7_0619100	conserved Plasmodium protein, unknown function		-0.229	-0.108	-0.259	-0.119	-0.444	-0.134	-0.29	-0.304	0.11425	0.17367	0.215	0.026	0.031	0.185
PF3D7_0619200	conserved Plasmodium protein, unknown function		-0.767	-0.83	-0.693	-0.585	-0.816	-0.777	-0.78	-0.669	0.04175	0.522423	0.049	-0.053	0.087	0.084
PF3D7_0619300	conserved Plasmodium protein, unknown function		2.834	2.616	2.832	2.48	2.872	2.36	2.881	2.562	0.02175	0.892113	-0.038	0.256	-0.049	-0.082
PF3D7_0619600	conserved Plasmodium protein, unknown function		-0.812	-0.867	-0.913	-0.738	-0.89	-1.135	-0.9	-1.04	0.15875	0.0635844	0.078	0.268	-0.013	0.302
PF3D7_0620200	conserved Plasmodium protein, unknown function		-0.122	-0.211	-0.046	-0.114	-0.166	-0.27	-0.313	0.217	0.00975	0.940524	0.044	0.059	0.267	-0.331
PF3D7_0620300	conserved Plasmodium protein, unknown function		-4.471	-4.646	-4.593	-4.286	-4.227	-4.4	-4.326	-4.147	-0.224	0.0608392	-0.244	-0.246	-0.267	-0.139
PF3D7_0620600	conserved Plasmodium protein, unknown function		1.961	1.398	1.598	1.127	1.364	0.935	1.495	1.159	0.28275	0.234682	0.597	0.463	0.103	-0.032
PF3D7_0621000	conserved Plasmodium protein, unknown function		-1.13	-1.012	-1.097	-1.031	-1.114	-1.115	-1.093	-1.141	0.04825	0.151467	-0.016	0.103	-0.004	0.11
PF3D7_0621100	conserved Plasmodium protein, unknown function		0.953	1.053	1.006	1.104	0.888	1.263	0.938	1.239	-0.053	0.626553	0.065	-0.21	0.068	-0.135
PF3D7_0621700	conserved Plasmodium protein, unknown function		1.156	1.159	1.136	1.202	1.284	1.119	1.291	1.101	-0.0355	0.529659	-0.128	0.04	-0.155	0.101
PF3D7_0622000	conserved Plasmodium protein, unknown function		1.328	1.468	1.459	1.194	1.369	1.476	1.608	1.222	-0.0565	0.607214	-0.041	-0.008	-0.149	-0.028
PF3D7_0622100	conserved Plasmodium protein, unknown function		3.566	3.554	3.87	3.76	3.327	3.82	3.741	3.579	0.07075	0.614689	0.239	-0.266	0.129	0.181
PF3D7_0624200	conserved Plasmodium protein, unknown function		1.774	1.832	1.804	2.024	1.625	1.885	1.77	2.168	-0.0035	0.979093	0.149	-0.053	0.034	-0.144
PF3D7_0624800	conserved Plasmodium protein, unknown function		3.018	2.746	2.857	2.472	3.21	2.711	3.083	2.633	-0.136	0.481664	-0.192	0.035	-0.226	-0.161
PF3D7_0625200	conserved Plasmodium protein, unknown function		1.07	1.181	1.229	1.331	1.157	1.247	1.242	1.315	-0.0375	0.574103	-0.087	-0.066	-0.013	0.016
PF3D7_0625400	conserved Plasmodium protein, unknown function		-2.923	-2.847	-2.949	-2.562	-2.787	-2.99	-2.955	-2.938	0.09725	0.365847	-0.136	0.143	0.006	0.376
PF3D7_0625800	conserved Plasmodium protein, unknown function		-0.058	0.022	-0.338	0.075	-0.051	-0.002	-0.242	-0.27	0.0665	0.580536	-0.007	0.024	-0.096	0.345
PF3D7_0625900	conserved Plasmodium protein, unknown function		3.367	3.209	2.53	2.408	3.276	3.025	3.578	2.44	-0.20125	0.575857	0.091	0.184	-1.048	-0.032
PF3D7_0626000	conserved Plasmodium protein, unknown function		1.182	1.33	1.137	1.391	1.071	1.46	1.187	1.466	-0.036	0.766869	0.111	-0.13	-0.05	-0.075
PF3D7_0626200	conserved Plasmodium protein, unknown function		-0.962	-0.635	-1.025	-0.734	-0.96	-0.727	-1.054	-1.032	0.10425	0.414203	-0.002	0.092	0.029	0.298
PF3D7_0626500	conserved Plasmodium protein, unknown function		3.861	3.799	3.935	3.578	3.996	3.631	4.011	3.75	-0.05375	0.672908	-0.135	0.168	-0.076	-0.172
PF3D7_0626600	conserved Plasmodium protein, unknown function		0.377	0.524	0.303	0.228	0.271	0.315	0.307	0.338	0.05025	0.466557	0.106	0.209	-0.004	-0.11
PF3D7_0627000	conserved Plasmodium protein, unknown function		3.159	2.886	3.34	2.8	3.296	2.719	3.378	2.865	-0.01825	0.93142	-0.137	0.167	-0.038	-0.065
PF3D7_0627600	conserved Plasmodium protein, unknown function		3.035	2.978	3.085	2.618	3.038	2.97	3.169	2.827	-0.072	0.593157	-0.003	0.008	-0.084	-0.209
PF3D7_0628500	conserved Plasmodium protein, unknown function		1.294	1.342	1.481	1.285	1.381	1.462	1.346	1.168	0.01125	0.888328	-0.087	-0.12	0.135	0.117
PF3D7_0628700	conserved Plasmodium protein, unknown function		-0.956	-0.95	-1.004	-0.992	-1.03	-1.032	-1.087	-1.275	0.1305	0.0702663	0.074	0.082	0.083	0.283
PF3D7_0630100	conserved Plasmodium protein, unknown function		-0.342	-0.19	-0.389	-0.262	-0.51	-0.066	-0.431	-0.449	0.06825	0.557499	0.168	-0.124	0.042	0.187
PF3D7_0630400	conserved Plasmodium protein, unknown function		0.913	0.677	0.78	0.402	0.717	0.752	0.789	0.411	0.02575	0.858894	0.196	-0.075	-0.009	-0.009
PF3D7_0703000	conserved Plasmodium protein, unknown function		0.04	0.112	-0.167	0.048	-0.052	0.019	-0.156	0.069	0.03825	0.64042	0.092	0.093	-0.011	-0.021
PF3D7_0703200	conserved Plasmodium protein, unknown function		0.683	0.996	0.819	1.084	0.826	1.076	0.826	1.186	-0.083	0.539818	-0.143	-0.08	-0.007	-0.102
PF3D7_0703300	conserved Plasmodium protein, unknown function		0.498	0.704	0.384	0.58	0.42	0.579	0.397	0.682	0.022	0.825458	0.078	0.125	-0.013	-0.102
PF3D7_0703400	conserved Plasmodium protein, unknown function		0.183	-0.045	0.18	-0.081	0.319	0.098	0.138	-0.088	-0.0575	0.618549	-0.136	-0.143	0.042	0.007
PF3D7_0703800	conserved Plasmodium protein, unknown function		4.13	3.855	4.183	3.643	4.023	3.49	4.118	3.496	0.171	0.446084	0.107	0.365	0.065	0.147
PF3D7_0705100	conserved Plasmodium protein, unknown function		1.401	1.446	1.467	1.428	1.327	1.408	1.382	1.361	0.066	0.0244737	0.074	0.038	0.085	0.067
PF3D7_0705200	conserved Plasmodium protein, unknown function		-0.597	-0.465	-0.577	-0.435	-0.622	-0.689	-0.631	-0.832	0.175	0.0321059	0.025	0.224	0.054	0.397
PF3D7_0706100	conserved Plasmodium protein, unknown function		-1.048	-0.838	-1.094	-0.871	-1.065	-0.876	-1.104	-0.91	0.026	0.769755	0.017	0.038	0.01	0.039
PF3D7_0706300	conserved Plasmodium protein, unknown function		-2.878	-2.416	-2.77	-2.423	-3.225	-2.649	-2.802	-2.542	0.18275	0.376434	0.347	0.233	0.032	0.119
PF3D7_0706500	conserved Plasmodium protein, unknown function		-1.04	-1.154	-1.127	-1.312	-1.052	-1.287	-1.099	-1.443	0.062	0.581107	0.012	0.133	-0.028	0.131
PF3D7_0706600	conserved Plasmodium protein, unknown function		-0.504	-0.278	-0.448	-0.427	-0.609	-0.446	-0.288	-0.66	0.0865	0.40755	0.105	0.168	-0.16	0.233
PF3D7_0707200	conserved Plasmodium protein, unknown function		-0.133	-0.108	-0.112	-0.037	0.001	0.005	-0.029	-0.058	-0.07725	0.0232815	-0.134	-0.113	-0.083	0.021
PF3D7_0707500	conserved Plasmodium protein, unknown function		-3.156	-3.228	-3.156	-3.129	-3.202	-3.472	-3.152	-3.235	0.098	0.234175	0.046	0.244	-0.004	0.106
PF3D7_0708200	conserved Plasmodium protein, unknown function		2.79	2.579	2.98	2.312	2.756	2.25	2.885	2.072	0.1745	0.498919	0.034	0.329	0.095	0.24
PF3D7_0709500	conserved Plasmodium protein, unknown function		0.233	0.326	0.058	-0.03	0.271	0.349	0.253	0.136	-0.1055	0.295898	-0.038	-0.023	-0.195	-0.166
PF3D7_0710000	conserved Plasmodium protein, unknown function		0.458	0.397	0.391	0.25	0.515	0.398	0.574	0.406	-0.09925	0.157469	-0.057	-0.001	-0.183	-0.156
PF3D7_0710200	conserved Plasmodium protein, unknown function		2.814	2.67	2.798	2.537	2.824	2.646	2.874	2.536	-0.01525	0.885593	-0.01	0.024	-0.076	0.001
PF3D7_0710700	conserved Plasmodium protein, unknown function		0.539	0.504	0.648	0.55	0.466	0.439	0.47	0.511	0.08875	0.0411077	0.073	0.065	0.178	0.039
PF3D7_0711200	conserved Plasmodium protein, unknown function		1.178	1.286	1.07	1.118	1.178	1.042	1.199	1.085	0.037	0.558328	0	0.244	-0.129	0.033
PF3D7_0711300	conserved Plasmodium protein, unknown function		0.516	0.49	0.154	0.414	0.476	0.521	0.271	0.646	-0.085	0.482826	0.04	-0.031	-0.117	-0.232
PF3D7_0713500	conserved Plasmodium protein, unknown function		0.653	0.656	0.526	0.589	0.749	0.321	0.7	0.362	0.073	0.550726	-0.096	0.335	-0.174	0.227
PF3D7_0713700	conserved Plasmodium protein, unknown function		0.294	0.543	0.174	0.541	0.378	0.562	0.17	0.545	-0.02575	0.849219	-0.084	-0.019	0.004	-0.004
PF3D7_0713900	conserved Plasmodium protein, unknown function		-2.109	-2.133	-2.445	-2.235	-2.101	-2.365	-2.364	-2.192	0.025	0.812419	-0.008	0.232	-0.081	-0.043
PF3D7_0714200	conserved Plasmodium protein, unknown function		-0.66	-0.723	-0.685	-0.798	-0.669	-0.65	-0.584	-0.645	-0.0795	0.0651283	0.009	-0.073	-0.101	-0.153
PF3D7_0715200	conserved Plasmodium protein, unknown function	1	4.195	4.404	4.227	4.233	4.128	4.499	4.262	4.31	-0.035	0.711089	0.067	-0.095	-0.035	-0.077
PF3D7_0716500	conserved Plasmodium protein, unknown function		-0.45	-0.295	-0.471	-0.232	-0.472	-0.448	-0.463	-0.288	0.05575	0.473357	0.022	0.153	-0.008	0.056
PF3D7_0716700	conserved Plasmodium protein, unknown function		1.461	1.542	1.464	1.49	1.47	1.574	1.475	1.509	-0.01775	0.580817	-0.009	-0.032	-0.011	-0.019
PF3D7_0717100	conserved Plasmodium protein, unknown function		-0.989	-0.739	-1.026	-0.532	-0.973	-0.636	-1.002	-0.535	-0.035	0.839257	-0.016	-0.103	-0.024	0.003
PF3D7_0717200	conserved Plasmodium protein, unknown function		0.246	0.35	0.342	0.5	0.385	0.547	0.384	0.434	-0.078	0.275111	-0.139	-0.197	-0.042	0.066
PF3D7_0717600	conserved Plasmodium protein, unknown function		3.641	3.606	3.621	3.558	3.484	3.798	3.576	3.644	-0.019	0.790834	0.157	-0.192	0.045	-0.086
PF3D7_0717800	conserved Plasmodium protein, unknown function		3.643	3.775	3.88	3.767	3.658	3.929	3.83	3.948	-0.075	0.396534	-0.015	-0.154	0.05	-0.181
PF3D7_0718600	conserved Plasmodium protein, unknown function		-0.74	-0.863	-0.828	-0.809	-0.722	-1.107	-0.729	-1.088	0.1015	0.393908	-0.018	0.244	-0.099	0.279
PF3D7_0718900	conserved Plasmodium protein, unknown function		1.289	0.927	1.338	0.706	1.734	0.899	1.335	0.67	-0.0945	0.747254	-0.445	0.028	0.003	0.036
PF3D7_0719400	conserved Plasmodium protein, unknown function		1.835	1.952	1.808	1.871	1.853	1.988	1.831	1.91	-0.029	0.559675	-0.018	-0.036	-0.023	-0.039
PF3D7_0720500	conserved Plasmodium protein, unknown function		0.922	1.073	0.916	1.097	1.074	1.063	0.951	1.182	-0.0655	0.36906	-0.152	0.01	-0.035	-0.085
PF3D7_0721200	conserved Plasmodium protein, unknown function		-0.999	-1.159	-1.117	-1.088	-0.996	-1.186	-1.031	-1.015	-0.03375	0.563412	-0.003	0.027	-0.086	-0.073
PF3D7_0721800	conserved Plasmodium protein, unknown function		-1.258	-1.232	-1.433	-1.082	-1.39	-1.328	-1.45	-1.266	0.10725	0.239435	0.132	0.096	0.017	0.184
PF3D7_0722000	conserved Plasmodium protein, unknown function		1.676	1.875	1.783	1.756	1.718	2.006	1.913	2.015	-0.1405	0.130546	-0.042	-0.131	-0.13	-0.259
PF3D7_0723200	conserved Plasmodium protein, unknown function		3.783	3.726	3.746	3.443	3.797	3.878	3.718	3.829	-0.131	0.174136	-0.014	-0.152	0.028	-0.386
PF3D7_0723400	conserved Plasmodium protein, unknown function		-0.484	-0.69	-0.328	-0.73	-0.318	-0.852	-0.359	-0.52	-0.04575	0.775469	-0.166	0.162	0.031	-0.21
PF3D7_0723800	conserved Plasmodium protein, unknown function		0.299	0.169	0.252	0.1	0.267	0.002	0.248	0.038	0.06625	0.449736	0.032	0.167	0.004	0.062
PF3D7_0724100	conserved Plasmodium protein, unknown function		0.236	0.134	0.293	0.065	0.323	0.143	0.21	0.094	-0.0105	0.887486	-0.087	-0.009	0.083	-0.029
PF3D7_0724500	conserved Plasmodium protein, unknown function		1.569	1.415	1.739	1.407	1.649	1.383	1.813	1.512	-0.05675	0.655602	-0.08	0.032	-0.074	-0.105
PF3D7_0724700	conserved Plasmodium protein, unknown function		-0.828	-0.763	-0.806	-0.748	-0.83	-0.71	-0.774	-0.782	-0.01225	0.705193	0.002	-0.053	-0.032	0.034
PF3D7_0725400	conserved Plasmodium protein, unknown function		-4.365	-4.295	-4.458	-4.215	-4.253	-4.574	-4.683	-4.59	0.19175	0.123527	-0.112	0.279	0.225	0.375
PF3D7_0726600	conserved Plasmodium protein, unknown function		1.327	1.565	1.62	1.654	1.173	1.585	1.458	1.494	0.114	0.362067	0.154	-0.02	0.162	0.16
PF3D7_0726700	conserved Plasmodium protein, unknown function		1.415	1.611	1.504	1.806	1.475	1.751	1.329	1.684	0.02425	0.856275	-0.06	-0.14	0.175	0.122
PF3D7_0727600	conserved Plasmodium protein, unknown function		-1.993	-1.605	-1.708	-1.614	-1.69	-1.942	-1.746	-1.739	0.04925	0.659836	-0.303	0.337	0.038	0.125
PF3D7_0727700	conserved Plasmodium protein, unknown function		-0.266	-0.275	0.006	-0.217	-0.078	-0.24	-0.14	-0.344	0.0125	0.891706	-0.188	-0.035	0.146	0.127
PF3D7_0727900	conserved Plasmodium protein, unknown function		-0.441	-0.057	-0.433	-0.301	-0.427	-0.136	-0.475	-0.193	-0.00025	0.998443	-0.014	0.079	0.042	-0.108
PF3D7_0728400	conserved Plasmodium protein, unknown function		1.552	1.577	1.789	1.769	1.508	1.733	1.622	1.622	0.0505	0.538145	0.044	-0.156	0.167	0.147
PF3D7_0728500	conserved Plasmodium protein, unknown function		3.791	3.445	3.615	3.927	3.887	3.897	3.655	4.147	-0.202	0.213648	-0.096	-0.452	-0.04	-0.22
PF3D7_0728800	conserved Plasmodium protein, unknown function		0.714	0.684	0.706	0.669	0.497	0.434	0.74	0.43	0.168	0.0634471	0.217	0.25	-0.034	0.239
PF3D7_0729100	conserved Plasmodium protein, unknown function		0.399	0.322	0.467	0.389	0.354	0.237	0.358	0.238	0.0975	0.0748141	0.045	0.085	0.109	0.151
PF3D7_0729600	conserved Plasmodium protein, unknown function		0.261	0.609	0.328	-0.138	NA	0.677	0.716	0.455	-0.351	0.131028	NA	-0.068	-0.388	-0.593
PF3D7_0730500	conserved Plasmodium protein, unknown function		-0.23	-0.066	-0.225	-0.18	-0.185	-0.082	-0.24	-0.112	-0.0205	0.708247	-0.045	0.016	0.015	-0.068
PF3D7_0801400	conserved Plasmodium protein, unknown function		4.409	4.494	4.197	4.085	4.418	4.665	4.392	4.517	-0.20175	0.123391	-0.009	-0.171	-0.195	-0.432
PF3D7_0802400	conserved Plasmodium protein, unknown function		-0.419	-0.572	-0.462	-0.556	-0.403	-0.441	-0.358	-0.522	-0.07125	0.209227	-0.016	-0.131	-0.104	-0.034
PF3D7_0802700	conserved Plasmodium protein, unknown function	1	2.532	2.529	2.604	2.187	2.856	2.603	2.487	2.358	-0.113	0.454505	-0.324	-0.074	0.117	-0.171
PF3D7_0802900	conserved Plasmodium protein, unknown function		2.113	1.972	2.081	2.095	2.06	2.229	2.337	2.131	-0.124	0.11839	0.053	-0.257	-0.256	-0.036
PF3D7_0803600	conserved Plasmodium protein, unknown function		-1.247	-1.142	-1.192	-1.211	-1.184	-1.259	-1.285	-1.146	0.0205	0.61798	-0.063	0.117	0.093	-0.065
PF3D7_0804700	conserved Plasmodium protein, unknown function	1	4.924	4.982	4.984	4.663	4.963	5.145	5.114	5.167	-0.209	0.057547	-0.039	-0.163	-0.13	-0.504
PF3D7_0805100	conserved Plasmodium protein, unknown function	1	3.728	4.157	3.755	3.974	3.696	4.043	3.817	4.045	0.00325	0.981288	0.032	0.114	-0.062	-0.071
PF3D7_0805300	conserved Plasmodium protein, unknown function		3.437	3.703	3.333	3.61	3.343	3.809	3.339	3.625	-0.00825	0.955537	0.094	-0.106	-0.006	-0.015
PF3D7_0805500	conserved Plasmodium protein, unknown function		-0.704	-0.793	-0.811	-0.844	-0.708	-0.719	-0.782	-0.782	-0.04025	0.305543	0.004	-0.074	-0.029	-0.062
PF3D7_0805800	conserved Plasmodium protein, unknown function		4.354	4.447	4.314	4.258	4.38	4.487	4.328	4.526	-0.087	0.202459	-0.026	-0.04	-0.014	-0.268
PF3D7_0806100	conserved Plasmodium protein, unknown function		-0.211	-0.222	-0.16	-0.172	-0.338	-0.13	-0.23	-0.158	0.02275	0.657135	0.127	-0.092	0.07	-0.014
PF3D7_0807600	conserved Plasmodium protein, unknown function		-1.293	-1.295	-1.096	-1.276	-1.249	-1.183	-1.222	-1.281	-0.00625	0.909082	-0.044	-0.112	0.126	0.005
PF3D7_0808000	conserved Plasmodium protein, unknown function		-1.193	-1.256	-1.458	-1.291	-1.352	-1.512	-1.389	-1.588	0.16075	0.0869642	0.159	0.256	-0.069	0.297
PF3D7_0809800	conserved Plasmodium protein, unknown function		2.648	2.389	2.471	2.203	2.716	2.199	2.67	2.309	-0.04575	0.782831	-0.068	0.19	-0.199	-0.106
PF3D7_0810700	conserved Plasmodium protein, unknown function		-0.54	-0.367	-0.612	-0.565	-0.499	-0.338	-0.567	-0.396	-0.071	0.374825	-0.041	-0.029	-0.045	-0.169
PF3D7_0810900	conserved Plasmodium protein, unknown function		0.765	0.855	0.733	0.929	0.592	0.767	0.753	0.766	0.101	0.152051	0.173	0.088	-0.02	0.163
PF3D7_0811700	conserved Plasmodium protein, unknown function		0.973	0.304	0.683	0.194	1.052	0.177	0.786	0.259	-0.03	0.916959	-0.079	0.127	-0.103	-0.065
PF3D7_0811800	conserved Plasmodium protein, unknown function		-1.457	-1.314	-1.479	-1.404	-1.416	-1.359	-1.413	-1.527	0.01525	0.774627	-0.041	0.045	-0.066	0.123
PF3D7_0812900	conserved Plasmodium protein, unknown function		1.701	1.805	1.764	1.545	1.781	1.846	1.85	1.742	-0.101	0.158956	-0.08	-0.041	-0.086	-0.197
PF3D7_0813100	conserved Plasmodium protein, unknown function		-0.16	-0.178	0.05	0.001	-0.107	0.016	-0.042	-0.068	-0.0215	0.743392	-0.053	-0.194	0.092	0.069
PF3D7_0814100	conserved Plasmodium protein, unknown function		1.689	1.888	1.914	1.659	1.69	1.869	1.93	1.757	-0.024	0.787986	-0.001	0.019	-0.016	-0.098
PF3D7_0814700	conserved Plasmodium protein, unknown function		0.664	0.628	1.076	0.745	0.75	0.69	0.948	0.478	0.06175	0.676196	-0.086	-0.062	0.128	0.267
PF3D7_0815500	conserved Plasmodium protein, unknown function		-2.251	-2.128	-2.343	-1.944	-2.053	-2.138	-2.418	-2.053	-0.001	0.993735	-0.198	0.01	0.075	0.109
PF3D7_0816300	conserved Plasmodium protein, unknown function		3.403	3.047	3.341	2.858	3.443	2.888	3.389	2.972	-0.01075	0.956903	-0.04	0.159	-0.048	-0.114
PF3D7_0817300	conserved Plasmodium protein, unknown function		-1.652	-1.659	-1.605	-1.647	-1.628	-1.617	-1.619	-1.665	-0.0085	0.625309	-0.024	-0.042	0.014	0.018
PF3D7_0817800	conserved Plasmodium protein, unknown function		0.453	0.618	0.462	0.569	0.64	0.863	0.678	0.88	-0.23975	0.017716	-0.187	-0.245	-0.216	-0.311
PF3D7_0819000	conserved Plasmodium protein, unknown function		-0.877	-1.035	-0.889	-0.905	-0.834	-0.853	-0.939	-0.898	-0.0455	0.336162	-0.043	-0.182	0.05	-0.007
PF3D7_0819300	conserved Plasmodium protein, unknown function		-0.15	-0.047	-0.404	-0.356	-0.318	-0.346	-0.444	-0.501	0.163	0.135751	0.168	0.299	0.04	0.145
PF3D7_0819600	conserved Plasmodium protein, unknown function		2.212	2.087	2.095	2.05	2.117	2.336	2.09	2.255	-0.0885	0.239986	0.095	-0.249	0.005	-0.205
PF3D7_0819700	conserved Plasmodium protein, unknown function		-0.714	-0.596	-0.797	-0.915	-0.722	-0.699	-0.794	-0.809	0.0005	0.994717	0.008	0.103	-0.003	-0.106
PF3D7_0819800	conserved Plasmodium protein, unknown function		3.183	2.985	3.355	3.061	3.002	2.889	3.554	2.943	0.049	0.787629	0.181	0.096	-0.199	0.118
PF3D7_0820300	conserved Plasmodium protein, unknown function		-1.559	-1.512	-1.639	-1.535	-1.763	-1.581	-1.79	-1.719	0.152	0.0306614	0.204	0.069	0.151	0.184
PF3D7_0820400	conserved Plasmodium protein, unknown function		1.279	1.168	1.421	1.203	1.155	1.421	1.45	1.35	-0.07625	0.414134	0.124	-0.253	-0.029	-0.147
PF3D7_0820800	conserved Plasmodium protein, unknown function		-0.703	-0.65	-0.708	-0.549	-0.772	-0.75	-0.769	-0.721	0.1005	0.0409377	0.069	0.1	0.061	0.172
PF3D7_0820900	conserved Plasmodium protein, unknown function		-0.404	-0.242	-0.381	-0.294	-0.353	-0.319	-0.379	-0.274	0.001	0.982629	-0.051	0.077	-0.002	-0.02
PF3D7_0821000	conserved Plasmodium protein, unknown function		-1.58	-1.327	-1.641	-1.289	-1.663	-1.367	-1.649	-1.397	0.05975	0.633272	0.083	0.04	0.008	0.108
PF3D7_0821400	conserved Plasmodium protein, unknown function		-1.759	-1.841	-1.935	-1.994	-1.772	-1.822	-1.831	-1.858	-0.0615	0.304625	0.013	-0.019	-0.104	-0.136
PF3D7_0822400	conserved Plasmodium protein, unknown function		3.283	3.423	3.529	3.47	3.272	3.436	3.492	3.588	-0.02075	0.814175	0.011	-0.013	0.037	-0.118
PF3D7_0822900	conserved Plasmodium protein, unknown function		-4.449	-4.319	-4.411	-4.093	-4.308	-4.363	-4.516	-4.188	0.02575	0.814248	-0.141	0.044	0.105	0.095
PF3D7_0824000	conserved Plasmodium protein, unknown function		1.07	0.96	1.277	0.889	1.325	0.641	1.172	0.542	0.129	0.563364	-0.255	0.319	0.105	0.347
PF3D7_0824200	conserved Plasmodium protein, unknown function		0.753	0.624	0.646	0.677	0.768	0.27	0.758	0.383	0.13025	0.359091	-0.015	0.354	-0.112	0.294
PF3D7_0824900	conserved Plasmodium protein, unknown function		-1.072	-1.025	-1.123	-1.169	-0.927	-0.9	-0.99	-1.102	-0.1175	0.07517	-0.145	-0.125	-0.133	-0.067
PF3D7_0825000	conserved Plasmodium protein, unknown function		3.57	3.649	3.587	3.625	3.508	3.738	3.531	3.562	0.023	0.691705	0.062	-0.089	0.056	0.063
PF3D7_0825900	conserved Plasmodium protein, unknown function	1	4.571	4.717	4.78	4.532	4.74	5.039	4.693	4.572	-0.111	0.373005	-0.169	-0.322	0.087	-0.04
PF3D7_0826000	conserved Plasmodium protein, unknown function		-0.14	-0.048	0.032	-0.148	-0.102	-0.139	-0.045	-0.223	0.05125	0.400076	-0.038	0.091	0.077	0.075
PF3D7_0826900	conserved Plasmodium protein, unknown function		1.616	1.542	1.634	1.553	1.698	1.385	1.692	1.508	0.0155	0.851582	-0.082	0.157	-0.058	0.045
PF3D7_0827200	conserved Plasmodium protein, unknown function	1	5.9	5.942	5.681	5.563	5.725	6.073	5.717	6.137	-0.1415	0.361887	0.175	-0.131	-0.036	-0.574
PF3D7_0827300	conserved Plasmodium protein, unknown function		0.377	0.329	0.35	0.341	0.304	0.317	0.357	0.196	0.05575	0.171243	0.073	0.012	-0.007	0.145
PF3D7_0827400	conserved Plasmodium protein, unknown function	1	4.593	5.045	4.472	4.646	4.765	5.208	4.827	5.416	-0.365	0.116155	-0.172	-0.163	-0.355	-0.77
PF3D7_0827600	conserved Plasmodium protein, unknown function		-0.693	-0.669	-0.54	-0.678	-0.651	-0.543	-0.602	-0.747	-0.00925	0.873751	-0.042	-0.126	0.062	0.069
PF3D7_0828100	conserved Plasmodium protein, unknown function		0.392	0.389	0.358	0.203	0.417	0.372	0.419	0.304	-0.0425	0.447521	-0.025	0.017	-0.061	-0.101
PF3D7_0829500	conserved Plasmodium protein, unknown function		3.665	3.708	3.791	3.32	3.795	3.695	4.043	3.479	-0.132	0.430868	-0.13	0.013	-0.252	-0.159
PF3D7_0905000	conserved Plasmodium protein, unknown function		1.052	0.864	1.075	0.906	1.021	0.884	0.989	0.792	0.05275	0.502494	0.031	-0.02	0.086	0.114
PF3D7_0905800	conserved Plasmodium protein, unknown function		-1.557	-1.746	-1.772	-1.466	-1.551	-1.798	-1.684	-1.477	-0.00775	0.942285	-0.006	0.052	-0.088	0.011
PF3D7_0906200	conserved Plasmodium protein, unknown function		-0.518	-0.602	-0.718	-0.472	-0.502	-0.758	-0.617	-0.569	0.034	0.672461	-0.016	0.156	-0.101	0.097
PF3D7_0906800	conserved Plasmodium protein, unknown function		-0.287	-0.223	-0.284	-0.195	-0.289	-0.175	-0.292	-0.332	0.02475	0.566061	0.002	-0.048	0.008	0.137
PF3D7_0906890	conserved Plasmodium protein, unknown function		-0.243	-0.073	-0.206	-0.014	-0.212	-0.008	-0.261	-0.085	0.0075	0.927725	-0.031	-0.065	0.055	0.071
PF3D7_0907000	conserved Plasmodium protein, unknown function		-0.677	-0.567	-0.945	-0.65	-0.64	-0.45	-0.836	-0.376	-0.13425	0.34714	-0.037	-0.117	-0.109	-0.274
PF3D7_0907100	conserved Plasmodium protein, unknown function		1.11	1.294	1.223	1.231	1.185	1.394	1.198	1.431	-0.0875	0.286624	-0.075	-0.1	0.025	-0.2
PF3D7_0908200	conserved Plasmodium protein, unknown function		-0.147	0.096	-0.116	0.058	-0.074	0.169	-0.083	-0.111	-0.0025	0.978549	-0.073	-0.073	-0.033	0.169
PF3D7_0908400	conserved Plasmodium protein, unknown function		-0.448	-0.255	-0.409	-0.038	-0.639	-0.2	-0.359	-0.277	0.08125	0.565083	0.191	-0.055	-0.05	0.239
PF3D7_0908500	conserved Plasmodium protein, unknown function		-0.421	-0.944	-0.588	-0.818	-0.741	-0.769	-0.844	-0.998	0.14525	0.307292	0.32	-0.175	0.256	0.18
PF3D7_0908900	conserved Plasmodium protein, unknown function		-0.932	-0.952	-0.971	-0.783	-1.002	-0.859	-0.923	-1.088	0.0585	0.406508	0.07	-0.093	-0.048	0.305
PF3D7_0909000	conserved Plasmodium protein, unknown function		4.084	3.998	4.213	3.82	4.08	4.156	4.095	4.051	-0.06675	0.463878	0.004	-0.158	0.118	-0.231
PF3D7_0910200	conserved Plasmodium protein, unknown function		-0.964	-0.816	-0.855	-0.847	-0.929	-0.997	-0.892	-0.994	0.0825	0.0924279	-0.035	0.181	0.037	0.147
PF3D7_0911200	conserved Plasmodium protein, unknown function		0.93	1.247	0.767	1.077	0.896	1.256	0.881	1.385	-0.09925	0.566244	0.034	-0.009	-0.114	-0.308
PF3D7_0911400	conserved Plasmodium protein, unknown function		-0.673	-0.618	-0.603	-0.586	-0.749	-0.455	-0.641	-0.534	-0.02525	0.718107	0.076	-0.163	0.038	-0.052
PF3D7_0911500	conserved Plasmodium protein, unknown function		3.582	3.446	3.349	3.326	3.535	3.614	3.438	3.624	-0.127	0.13013	0.047	-0.168	-0.089	-0.298
PF3D7_0911600	conserved Plasmodium protein, unknown function		0.835	1.017	0.852	0.76	0.871	1.038	0.935	0.78	-0.04	0.620608	-0.036	-0.021	-0.083	-0.02
PF3D7_0911800	conserved Plasmodium protein, unknown function		-1.528	-1.542	-1.451	-1.281	-1.734	-1.772	-1.742	-1.402	0.212	0.0920083	0.206	0.23	0.291	0.121
PF3D7_0912000	conserved Plasmodium protein, unknown function		-1.063	-0.969	-1.108	-1.196	-1.05	-0.98	-1.008	-1.071	-0.05675	0.312672	-0.013	0.011	-0.1	-0.125
PF3D7_0912600	conserved Plasmodium protein, unknown function		3.449	3.121	3.359	2.899	3.452	2.845	3.543	2.839	0.03725	0.874985	-0.003	0.276	-0.184	0.06
PF3D7_0912700	conserved Plasmodium protein, unknown function		3.791	3.648	3.73	3.506	3.47	3.654	3.601	3.627	0.08075	0.316618	0.321	-0.006	0.129	-0.121
PF3D7_0913400	conserved Plasmodium protein, unknown function		2.316	2.866	2.242	2.695	2.263	2.71	2.155	2.859	0.033	0.889055	0.053	0.156	0.087	-0.164
PF3D7_0913600	conserved Plasmodium protein, unknown function		1.451	1.915	1.681	1.943	1.503	1.985	1.643	1.774	0.02125	0.894769	-0.052	-0.07	0.038	0.169
PF3D7_0913700	conserved Plasmodium protein, unknown function		0.639	1.003	0.7	0.988	0.672	1.04	0.649	1.004	-0.00875	0.952659	-0.033	-0.037	0.051	-0.016
PF3D7_0913800	conserved Plasmodium protein, unknown function		0.905	0.885	0.975	0.941	0.914	1.11	0.958	1.152	-0.107	0.129846	-0.009	-0.225	0.017	-0.211
PF3D7_0914100	conserved Plasmodium protein, unknown function		2.247	2.216	2.331	2.221	2.255	1.95	2.333	2.07	0.10175	0.306352	-0.008	0.266	-0.002	0.151
PF3D7_0914500	conserved Plasmodium protein, unknown function		0.371	0.288	0.197	0.322	0.399	0.167	0.409	0.195	0.002	0.979411	-0.028	0.121	-0.212	0.127
PF3D7_0915500	conserved Plasmodium protein, unknown function		1.097	0.639	0.615	0.276	0.832	0.475	0.908	0.443	-0.00775	0.971321	0.265	0.164	-0.293	-0.167
PF3D7_0915600	conserved Plasmodium protein, unknown function		-0.834	-0.721	-1.186	-0.643	-0.849	-0.676	-0.93	-0.612	-0.07925	0.594138	0.015	-0.045	-0.256	-0.031
PF3D7_0915900	conserved Plasmodium protein, unknown function		-0.285	-0.306	-0.264	-0.127	-0.248	-0.103	-0.227	-0.017	-0.09675	0.203014	-0.037	-0.203	-0.037	-0.11
PF3D7_0916200	conserved Plasmodium protein, unknown function		-0.243	-0.266	-0.14	-0.275	-0.186	-0.232	-0.193	-0.305	-0.002	0.962991	-0.057	-0.034	0.053	0.03
PF3D7_0916300	conserved Plasmodium protein, unknown function		-0.064	-0.048	0.095	0.175	-0.222	0.058	0.192	0.176	-0.0115	0.921399	0.158	-0.106	-0.097	-0.001
PF3D7_0916400	conserved Plasmodium protein, unknown function		0.371	0.531	0.425	0.487	0.372	0.504	0.379	0.451	0.027	0.587022	-0.001	0.027	0.046	0.036
PF3D7_0916800	conserved Plasmodium protein, unknown function		-0.962	-0.948	-0.902	-0.889	-1.061	-0.594	-1.063	-0.548	-0.10875	0.476183	0.099	-0.354	0.161	-0.341
PF3D7_0917400	conserved Plasmodium protein, unknown function		-0.931	-1.145	-0.862	-1.222	-0.967	-1.275	-1.017	-1.192	0.07275	0.540299	0.036	0.13	0.155	-0.03
PF3D7_0917800	conserved Plasmodium protein, unknown function		-0.306	-0.116	-0.364	-0.208	-0.258	-0.054	-0.409	0.017	-0.0725	0.53937	-0.048	-0.062	0.045	-0.225
PF3D7_0918400	conserved Plasmodium protein, unknown function		3.682	3.437	3.837	3.008	3.852	3.464	3.575	3.241	-0.042	0.855523	-0.17	-0.027	0.262	-0.233
PF3D7_0918700	conserved Plasmodium protein, unknown function		0.016	-0.123	0.295	-0.213	0.196	-0.051	0.239	-0.265	-0.036	0.830857	-0.18	-0.072	0.056	0.052
PF3D7_0920300	conserved Plasmodium protein, unknown function	1	5.818	5.978	5.691	5.793	5.632	5.896	5.78	6.086	-0.0285	0.808891	0.186	0.082	-0.089	-0.293
PF3D7_0920400	conserved Plasmodium protein, unknown function		-0.667	-0.708	-0.728	-0.818	-0.688	-0.733	-0.714	-0.908	0.0305	0.625141	0.021	0.025	-0.014	0.09
PF3D7_0920600	conserved Plasmodium protein, unknown function		-0.557	-0.604	-0.615	-0.53	-0.58	-0.638	-0.619	-0.845	0.094	0.184299	0.023	0.034	0.004	0.315
PF3D7_0921100	conserved Plasmodium protein, unknown function		0.698	0.575	0.41	0.522	0.43	0.608	0.357	0.614	0.049	0.597729	0.268	-0.033	0.053	-0.092
PF3D7_0921500	conserved Plasmodium protein, unknown function		-0.809	-0.83	-0.86	-0.605	-0.581	-0.939	-0.913	-0.96	0.07225	0.523589	-0.228	0.109	0.053	0.355
PF3D7_0921900	conserved Plasmodium protein, unknown function		-1.032	-0.936	-1.102	-0.749	-0.915	-0.936	-1.174	-0.888	0.0235	0.82387	-0.117	0	0.072	0.139
PF3D7_0922800	conserved Plasmodium protein, unknown function		0.879	0.773	0.878	0.754	0.867	0.76	0.804	0.707	0.0365	0.472357	0.012	0.013	0.074	0.047
PF3D7_0923400	conserved Plasmodium protein, unknown function		0.627	0.83	0.929	0.92	0.716	1.125	0.744	0.969	-0.062	0.623193	-0.089	-0.295	0.185	-0.049
PF3D7_0924100	conserved Plasmodium protein, unknown function		-0.081	-0.182	-0.101	-0.121	-0.223	0.076	-0.144	-0.039	-0.03875	0.591954	0.142	-0.258	0.043	-0.082
PF3D7_0924400	conserved Plasmodium protein, unknown function		0.348	0.187	0.406	0.145	0.295	0.229	0.401	0.094	0.01675	0.858056	0.053	-0.042	0.005	0.051
PF3D7_0924600	conserved Plasmodium protein, unknown function	1	5.587	5.799	5.573	5.503	5.571	6.017	5.642	5.752	-0.13	0.308507	0.016	-0.218	-0.069	-0.249
PF3D7_0925000	conserved Plasmodium protein, unknown function		4.147	3.982	4.141	3.661	4.167	3.863	4.356	3.905	-0.09	0.599655	-0.02	0.119	-0.215	-0.244
PF3D7_0925100	conserved Plasmodium protein, unknown function	1	4.742	4.454	4.6	4.257	4.656	4.601	4.529	4.733	-0.1165	0.339564	0.086	-0.147	0.071	-0.476
PF3D7_0926200	conserved Plasmodium protein, unknown function		0.899	0.829	0.726	0.798	0.798	0.818	0.737	0.84	0.01475	0.738406	0.101	0.011	-0.011	-0.042
PF3D7_0926800	conserved Plasmodium protein, unknown function		2.5	2.446	2.448	2.399	2.508	2.338	2.53	2.346	0.01775	0.75916	-0.008	0.108	-0.082	0.053
PF3D7_0927400	conserved Plasmodium protein, unknown function		3.875	3.577	3.879	3.263	4.065	3.246	4.176	3.303	-0.049	0.869604	-0.19	0.331	-0.297	-0.04
PF3D7_0928100	conserved Plasmodium protein, unknown function	1	4.571	4.415	4.596	3.929	4.596	4.14	4.819	4.252	-0.074	0.747989	-0.025	0.275	-0.223	-0.323
PF3D7_0928200	conserved Plasmodium protein, unknown function		-0.472	-0.426	-0.502	-0.307	-0.463	-0.5	-0.546	-0.485	0.07175	0.172389	-0.009	0.074	0.044	0.178
PF3D7_0928300	conserved Plasmodium protein, unknown function		0.351	0.511	0.381	0.556	0.307	0.448	NA	0.296	0.0994167	0.223417	0.044	0.063	NA	0.26
PF3D7_0928500	conserved Plasmodium protein, unknown function		2.011	2.328	2.111	2.28	2.049	2.576	2.192	2.56	-0.16175	0.327046	-0.038	-0.248	-0.081	-0.28
PF3D7_0928600	conserved Plasmodium protein, unknown function		-1.036	-0.64	-0.997	-0.712	-1.072	-0.941	-1.018	-0.947	0.14825	0.205681	0.036	0.301	0.021	0.235
PF3D7_0928700	conserved Plasmodium protein, unknown function		0.193	0.236	0.009	0.062	0.066	0.147	-0.004	-0.064	0.08875	0.253227	0.127	0.089	0.013	0.126
PF3D7_0929300	conserved Plasmodium protein, unknown function		0.821	0.751	0.913	0.769	0.877	0.681	0.874	0.654	0.042	0.572593	-0.056	0.07	0.039	0.115
PF3D7_0929700	conserved Plasmodium protein, unknown function		-0.33	-0.208	-0.51	-0.259	-0.375	-0.175	-0.474	-0.294	0.00275	0.976986	0.045	-0.033	-0.036	0.035
PF3D7_0929900	conserved Plasmodium protein, unknown function		2.512	2.914	2.687	3.013	2.681	3.034	2.669	3.07	-0.082	0.620048	-0.169	-0.12	0.018	-0.057
PF3D7_0930700	conserved Plasmodium protein, unknown function		-0.067	-0.273	-0.067	-0.214	-0.127	-0.359	0.04	-0.255	0.02	0.849122	0.06	0.086	-0.107	0.041
PF3D7_0931300	conserved Plasmodium protein, unknown function		1.37	1.372	1.593	1.329	1.404	1.351	1.51	1.366	0.00825	0.909708	-0.034	0.021	0.083	-0.037
PF3D7_0931500	conserved Plasmodium protein, unknown function		2.22	2.102	2.062	2.096	2.18	2.329	2.041	2.35	-0.105	0.236741	0.04	-0.227	0.021	-0.254
PF3D7_0932000	conserved Plasmodium protein, unknown function		0.872	1.037	0.789	0.979	0.975	1.074	0.908	1.028	-0.077	0.286162	-0.103	-0.037	-0.119	-0.049
PF3D7_0932700	conserved Plasmodium protein, unknown function		-0.026	0.154	0.169	0.098	-0.084	0.058	-0.059	-0.236	0.179	0.0541252	0.058	0.096	0.228	0.334
PF3D7_0932900	conserved Plasmodium protein, unknown function		2.52	2.338	2.397	2.373	2.712	2.163	2.759	2.144	-0.0375	0.835496	-0.192	0.175	-0.362	0.229
PF3D7_0933100	conserved Plasmodium protein, unknown function		2.767	2.639	2.878	2.51	2.811	2.76	2.987	2.755	-0.12975	0.226929	-0.044	-0.121	-0.109	-0.245
PF3D7_0933300	conserved Plasmodium protein, unknown function		-0.631	-0.509	-0.491	-0.627	-0.543	-0.546	-0.535	-0.616	-0.0045	0.917954	-0.088	0.037	0.044	-0.011
PF3D7_0933400	conserved Plasmodium protein, unknown function		NA	0.93	1.139	1.003	1.12	1.079	1.103	0.915	-0.03025	0.706189	NA	-0.149	0.036	0.088
PF3D7_0933700	conserved Plasmodium protein, unknown function		2.679	2.669	2.329	2.728	2.566	2.233	2.36	2.808	0.1095	0.508064	0.113	0.436	-0.031	-0.08
PF3D7_0933900	conserved Plasmodium protein, unknown function		0.223	0.295	0.457	0.28	0.351	0.087	0.295	0.119	0.10075	0.265304	-0.128	0.208	0.162	0.161
PF3D7_0934600	conserved Plasmodium protein, unknown function		-0.904	-0.56	-0.801	-0.335	-0.913	-0.387	-0.683	-0.611	-0.0015	0.993134	0.009	-0.173	-0.118	0.276
PF3D7_0934900	conserved Plasmodium protein, unknown function		-0.703	-0.752	-0.603	-0.857	-0.669	-0.851	-0.684	-0.696	-0.00375	0.957625	-0.034	0.099	0.081	-0.161
PF3D7_1002600	conserved Plasmodium protein, unknown function		-0.354	-0.143	-0.178	-0.414	-0.246	0.168	-0.372	-0.482	-0.03925	0.810573	-0.108	-0.311	0.194	0.068
PF3D7_1002700	conserved Plasmodium protein, unknown function		0.845	1.117	0.886	0.971	0.88	1.207	0.926	1.13	-0.081	0.445004	-0.035	-0.09	-0.04	-0.159
PF3D7_1002900	conserved Plasmodium protein, unknown function		-0.364	-0.004	-0.007	0.044	-0.316	0.195	-0.148	0.023	-0.02125	0.888284	-0.048	-0.199	0.141	0.021
PF3D7_1003400	conserved Plasmodium protein, unknown function		0.625	0.652	0.774	0.766	0.784	0.798	0.845	0.728	-0.0845	0.11155	-0.159	-0.146	-0.071	0.038
PF3D7_1003900	conserved Plasmodium protein, unknown function		1.269	0.667	0.908	-0.202	1.094	0.147	0.514	-0.06	0.23675	0.577793	0.175	0.52	0.394	-0.142
PF3D7_1004100	conserved Plasmodium protein, unknown function		1.794	1.708	1.891	1.45	2.134	1.341	1.998	1.38	-0.0025	0.991548	-0.34	0.367	-0.107	0.07
PF3D7_1004500	conserved Plasmodium protein, unknown function		-1.088	-1.143	-1.212	-1.132	-1.02	-1.016	-1.133	-1.073	-0.08325	0.0685854	-0.068	-0.127	-0.079	-0.059
PF3D7_1005200	conserved Plasmodium protein, unknown function		4.286	4.496	4.207	4.243	4.309	4.586	4.478	4.605	-0.1865	0.0938643	-0.023	-0.09	-0.271	-0.362
PF3D7_1005300	conserved Plasmodium protein, unknown function		1.883	1.661	1.608	1.533	1.725	1.337	1.474	1.064	0.27125	0.134909	0.158	0.324	0.134	0.469
PF3D7_1005400	conserved Plasmodium protein, unknown function		0.202	0.346	0.321	0.204	0.391	0.497	0.38	0.568	-0.19075	0.0176365	-0.189	-0.151	-0.059	-0.364
PF3D7_1006300	conserved Plasmodium protein, unknown function		3.616	3.39	3.216	3.051	3.373	3.522	3.396	3.681	-0.17475	0.258882	0.243	-0.132	-0.18	-0.63
PF3D7_1006500	conserved Plasmodium protein, unknown function		1.054	1.177	1.385	1.331	1.376	1.547	1.313	1.24	-0.13225	0.233033	-0.322	-0.37	0.072	0.091
PF3D7_1006700	conserved Plasmodium protein, unknown function		1.716	1.844	1.736	1.682	1.603	1.966	1.734	1.876	-0.05025	0.585053	0.113	-0.122	0.002	-0.194
PF3D7_1007500	conserved Plasmodium protein, unknown function		-0.188	-0.436	-0.368	-0.18	-0.065	-0.425	-0.325	-0.43	0.01825	0.870338	-0.123	-0.011	-0.043	0.25
PF3D7_1007800	conserved Plasmodium protein, unknown function		3.1	3.107	3.504	2.929	3.04	3.31	3.446	3.221	-0.09425	0.549323	0.06	-0.203	0.058	-0.292
PF3D7_1009300	conserved Plasmodium protein, unknown function		0.53	0.577	0.588	0.585	0.561	0.774	0.693	0.567	-0.07875	0.190777	-0.031	-0.197	-0.105	0.018
PF3D7_1010900	conserved Plasmodium protein, unknown function		2.216	1.842	1.809	1.932	2.072	1.923	1.917	1.941	-0.0135	0.896471	0.144	-0.081	-0.108	-0.009
PF3D7_1011100	conserved Plasmodium protein, unknown function		-0.451	-0.531	-0.493	-0.55	-0.867	-0.416	-0.477	-0.577	0.078	0.474651	0.416	-0.115	-0.016	0.027
PF3D7_1012800	conserved Plasmodium protein, unknown function		0.203	0.084	0.169	-0.106	0.194	-0.062	0.141	-0.281	0.0895	0.511768	0.009	0.146	0.028	0.175
PF3D7_1013200	conserved Plasmodium protein, unknown function		-1.315	-1.227	-1.343	-1.243	-1.162	-1.028	-1.287	-1.226	-0.10625	0.137938	-0.153	-0.199	-0.056	-0.017
PF3D7_1013300	conserved Plasmodium protein, unknown function		-2.784	-2.696	-3.011	-2.648	-2.741	-2.603	-2.774	-2.632	-0.09725	0.323973	-0.043	-0.093	-0.237	-0.016
PF3D7_1013400	conserved Plasmodium protein, unknown function		0.886	0.666	0.751	0.675	0.972	0.399	0.907	0.669	0.00775	0.957547	-0.086	0.267	-0.156	0.006
PF3D7_1013600	conserved Plasmodium protein, unknown function		-0.031	-0.001	-0.107	-0.149	-0.013	0.045	-0.073	-0.137	-0.0275	0.614822	-0.018	-0.046	-0.034	-0.012
PF3D7_1013700	conserved Plasmodium protein, unknown function		1.437	1.375	1.503	1.696	1.59	1.719	1.509	1.694	-0.12525	0.190004	-0.153	-0.344	-0.006	0.002
PF3D7_1013800	conserved Plasmodium protein, unknown function		-2.766	-2.515	-2.674	-2.299	-2.705	-2.611	-2.775	-2.682	0.12975	0.273742	-0.061	0.096	0.101	0.383
PF3D7_1014500	conserved Plasmodium protein, unknown function		0.357	0.319	0.236	0.175	0.184	0.179	0.241	0.108	0.09375	0.105351	0.173	0.14	-0.005	0.067
PF3D7_1014800	conserved Plasmodium protein, unknown function		2.973	2.815	2.981	2.609	3.023	2.356	3.175	2.598	0.0565	0.795012	-0.05	0.459	-0.194	0.011
PF3D7_1014900	conserved Plasmodium protein, unknown function		2.235	2.322	2.183	2.17	2.184	2.325	2.201	2.226	-0.0065	0.89393	0.051	-0.003	-0.018	-0.056
PF3D7_1015400	conserved Plasmodium protein, unknown function		-1.177	-1.234	-1.37	-1.1	-1.224	-1.113	-1.305	-1.135	-0.026	0.73039	0.047	-0.121	-0.065	0.035
PF3D7_1015500	conserved Plasmodium protein, unknown function		-0.871	-0.768	-0.846	-1.004	-0.829	-0.788	-1.03	-0.999	0.03925	0.63199	-0.042	0.02	0.184	-0.005
PF3D7_1016000	conserved Plasmodium protein, unknown function		0.896	0.777	0.962	0.771	0.837	1.036	0.798	0.936	-0.05025	0.505251	0.059	-0.259	0.164	-0.165
PF3D7_1016100	conserved Plasmodium protein, unknown function		2.011	1.459	2.174	1.119	1.922	1.286	1.941	1.224	0.0975	0.766038	0.089	0.173	0.233	-0.105
PF3D7_1017600	conserved Plasmodium protein, unknown function		-1.024	-0.941	-1.086	-1.005	-1.056	-1.026	-1.145	-1.016	0.04675	0.306764	0.032	0.085	0.059	0.011
PF3D7_1017700	conserved Plasmodium protein, unknown function		1.111	1.277	1.302	1.027	1.132	1.277	1.325	0.993	-0.0025	0.980878	-0.021	0	-0.023	0.034
PF3D7_1017800	conserved Plasmodium protein, unknown function		-0.713	-0.578	-0.827	-0.584	-0.751	-0.415	-0.795	-0.492	-0.06225	0.595715	0.038	-0.163	-0.032	-0.092
PF3D7_1018100	conserved Plasmodium protein, unknown function		2.745	2.686	2.847	2.617	2.768	2.861	2.891	2.929	-0.1385	0.0591463	-0.023	-0.175	-0.044	-0.312
PF3D7_1018400	conserved Plasmodium protein, unknown function	1	5.169	5.174	5.142	5.009	5.193	5.559	5.307	5.684	-0.31225	0.0395663	-0.024	-0.385	-0.165	-0.675
PF3D7_1018700	conserved Plasmodium protein, unknown function		-0.791	-0.836	-1.063	-0.905	-0.701	-1.013	-0.879	-0.965	-0.00925	0.922265	-0.09	0.177	-0.184	0.06
PF3D7_1018900	conserved Plasmodium protein, unknown function		1.943	2.396	2.056	2.217	2.01	2.291	2.065	2.333	-0.02175	0.869932	-0.067	0.105	-0.009	-0.116
PF3D7_1019100	conserved Plasmodium protein, unknown function		3.323	3.386	3.282	3.223	3.377	3.592	3.381	3.475	-0.15275	0.0466217	-0.054	-0.206	-0.099	-0.252
PF3D7_1019200	conserved Plasmodium protein, unknown function		3.725	3.991	4.108	3.566	3.747	3.94	4.009	3.995	-0.07525	0.603679	-0.022	0.051	0.099	-0.429
PF3D7_1019600	conserved Plasmodium protein, unknown function		2.333	2.706	2.522	2.766	2.358	2.763	2.538	2.708	-0.01	0.942902	-0.025	-0.057	-0.016	0.058
PF3D7_1019700	conserved Plasmodium protein, unknown function		1.839	2.006	2.05	1.974	1.852	2.112	1.892	2.038	-0.00625	0.937258	-0.013	-0.106	0.158	-0.064
PF3D7_1020200	conserved Plasmodium protein, unknown function	1	5.961	5.966	5.697	5.556	5.653	6.109	6.01	6.025	-0.15425	0.322942	0.308	-0.143	-0.313	-0.469
PF3D7_1021100	conserved Plasmodium protein, unknown function		-0.529	-0.556	-0.645	-0.781	-0.685	-0.518	-0.667	-0.605	-0.009	0.899259	0.156	-0.038	0.022	-0.176
PF3D7_1021200	conserved Plasmodium protein, unknown function		1.526	1.472	1.2	1.16	1.436	1.143	1.3	1.37	0.02725	0.816432	0.09	0.329	-0.1	-0.21
PF3D7_1023500	conserved Plasmodium protein, unknown function		3.109	3.1	2.961	2.852	3.237	2.87	3.282	3.265	-0.158	0.221591	-0.128	0.23	-0.321	-0.413
PF3D7_1023700	conserved Plasmodium protein, unknown function	1	3.782	3.436	3.74	3.155	4.175	3.255	3.894	3.298	-0.12725	0.653572	-0.393	0.181	-0.154	-0.143
PF3D7_1023800	conserved Plasmodium protein, unknown function		-0.362	-0.384	-0.002	-0.772	-0.895	-1.242	-0.965	-0.788	0.5925	0.0184385	0.533	0.858	0.963	0.016
PF3D7_1024000	conserved Plasmodium protein, unknown function		-1.249	-1.144	-1.068	-1.035	-1.278	-1.103	-1.131	-1.296	0.078	0.29914	0.029	-0.041	0.063	0.261
PF3D7_1024100	conserved Plasmodium protein, unknown function		1.95	1.939	2.062	1.776	2.072	1.831	1.905	1.615	0.076	0.521158	-0.122	0.108	0.157	0.161
PF3D7_1024400	conserved Plasmodium protein, unknown function		2.628	2.636	2.615	2.523	2.691	2.373	2.67	2.512	0.039	0.638793	-0.063	0.263	-0.055	0.011
PF3D7_1024500	conserved Plasmodium protein, unknown function		0.997	1.204	0.861	1.165	1.007	0.916	0.957	1.108	0.05975	0.528694	-0.01	0.288	-0.096	0.057
PF3D7_1024900	conserved Plasmodium protein, unknown function		-2.555	-2.458	-2.69	-2.389	-2.805	-2.676	-2.71	-2.315	0.1035	0.441555	0.25	0.218	0.02	-0.074
PF3D7_1025500	conserved Plasmodium protein, unknown function		3.875	3.646	3.88	3.469	3.788	3.322	4.049	3.489	0.0555	0.779067	0.087	0.324	-0.169	-0.02
PF3D7_1026000	conserved Plasmodium protein, unknown function		-0.848	-0.976	-0.9	-1.073	-0.842	-1.01	-0.911	-0.986	-0.012	0.85293	-0.006	0.034	0.011	-0.087
PF3D7_1026100	conserved Plasmodium protein, unknown function	1	4.014	3.78	3.941	3.591	3.923	3.96	3.891	4.14	-0.147	0.226674	0.091	-0.18	0.05	-0.549
PF3D7_1026300	conserved Plasmodium protein, unknown function		1.602	1.682	1.875	1.652	1.722	1.664	1.761	1.635	0.00725	0.916271	-0.12	0.018	0.114	0.017
PF3D7_1026500	conserved Plasmodium protein, unknown function		-0.138	-0.383	-0.224	-0.176	-0.227	-0.289	-0.392	-0.218	0.05125	0.474202	0.089	-0.094	0.168	0.042
PF3D7_1026600	conserved Plasmodium protein, unknown function		-2.199	-2.299	-2.18	-2.145	-2.047	-2.259	-2.224	-2.228	-0.01625	0.790101	-0.152	-0.04	0.044	0.083
PF3D7_1027000	conserved Plasmodium protein, unknown function		2.979	2.961	3.053	2.877	2.972	3.032	3.028	2.97	-0.033	0.440546	0.007	-0.071	0.025	-0.093
PF3D7_1027500	conserved Plasmodium protein, unknown function		-0.431	-0.547	-0.215	-0.052	-0.406	-0.702	-0.55	-0.245	0.1645	0.307518	-0.025	0.155	0.335	0.193
PF3D7_1028600	conserved Plasmodium protein, unknown function		0.694	0.912	0.637	0.83	0.734	0.686	0.55	0.814	0.07225	0.42101	-0.04	0.226	0.087	0.016
PF3D7_1029100	conserved Plasmodium protein, unknown function		-0.834	-0.907	-0.976	-0.713	-0.847	-1.162	-0.82	-0.888	0.07175	0.486653	0.013	0.255	-0.156	0.175
PF3D7_1029500	conserved Plasmodium protein, unknown function		1.816	1.69	1.692	1.175	1.763	1.144	1.792	1.227	0.11175	0.634482	0.053	0.546	-0.1	-0.052
PF3D7_1029700	conserved Plasmodium protein, unknown function		0.669	0.284	0.603	0.091	0.399	0.125	0.615	-0.036	0.136	0.518546	0.27	0.159	-0.012	0.127
PF3D7_1029900	conserved Plasmodium protein, unknown function		0.666	0.424	0.548	0.46	0.63	0.133	0.642	0.381	0.078	0.576336	0.036	0.291	-0.094	0.079
PF3D7_1030300	conserved Plasmodium protein, unknown function		0.933	1.097	1.04	1.027	1.044	1.363	1.14	1.22	-0.1675	0.0684942	-0.111	-0.266	-0.1	-0.193
PF3D7_1031100	conserved Plasmodium protein, unknown function		-1.881	-1.59	-2.007	-0.808	-1.939	-1.6	-1.978	-1.161	0.098	0.775932	0.058	0.01	-0.029	0.353
PF3D7_1031300	conserved Plasmodium protein, unknown function		-0.803	-0.802	-0.734	-0.798	-0.852	-0.815	-0.759	-0.795	0.021	0.444529	0.049	0.013	0.025	-0.003
PF3D7_1031600	conserved Plasmodium protein, unknown function		-0.891	-0.981	-0.735	-0.945	-0.835	-0.784	-0.854	-0.957	-0.0305	0.656827	-0.056	-0.197	0.119	0.012
PF3D7_1031900	conserved Plasmodium protein, unknown function		2.895	2.632	2.53	1.942	2.621	2.582	2.403	1.878	0.12875	0.643165	0.274	0.05	0.127	0.064
PF3D7_1032200	conserved Plasmodium protein, unknown function		4.542	4.559	4.415	4.258	4.535	4.606	4.202	4.337	0.0235	0.845695	0.007	-0.047	0.213	-0.079
PF3D7_1032700	conserved Plasmodium protein, unknown function		0.479	0.236	0.423	0.261	0.479	0.197	0.461	0.161	0.02525	0.81527	0	0.039	-0.038	0.1
PF3D7_1034500	conserved Plasmodium protein, unknown function		-0.583	-0.59	-0.764	-0.614	-0.508	-0.672	-0.685	-0.613	-0.01825	0.766266	-0.075	0.082	-0.079	-0.001
PF3D7_1036500	conserved Plasmodium protein, unknown function		-4.125	-3.885	-4.143	-3.63	-4.031	-4.161	-4.169	-3.692	0.0675	0.695507	-0.094	0.276	0.026	0.062
PF3D7_1036900	conserved Plasmodium protein, unknown function		0.08	-0.12	0.031	-0.216	0.031	-0.06	0.087	-0.256	-0.00675	0.949138	0.049	-0.06	-0.056	0.04
PF3D7_1037200	conserved Plasmodium protein, unknown function	1	3.415	3.168	3.494	3.098	3.393	3.385	3.618	3.026	-0.06175	0.704321	0.022	-0.217	-0.124	0.072
PF3D7_1037400	conserved Plasmodium protein, unknown function		-0.924	-1.007	-1.409	-1.325	-1.004	-1	-1.24	-1.412	-0.00225	0.988882	0.08	-0.007	-0.169	0.087
PF3D7_1037900	conserved Plasmodium protein, unknown function		-0.113	-0.039	0.151	-0.017	0.05	-0.019	0.177	-0.104	-0.0305	0.720924	-0.163	-0.02	-0.026	0.087
PF3D7_1038200	conserved Plasmodium protein, unknown function		1.95	1.735	1.901	1.937	2.177	1.843	2.023	1.89	-0.1025	0.297938	-0.227	-0.108	-0.122	0.047
PF3D7_1038300	conserved Plasmodium protein, unknown function		3.499	3.507	3.329	2.933	3.483	3.28	3.595	3.297	-0.09675	0.553932	0.016	0.227	-0.266	-0.364
PF3D7_1103900	conserved Plasmodium protein, unknown function		2.015	1.865	1.985	1.628	2.291	1.879	2.174	1.673	-0.131	0.459138	-0.276	-0.014	-0.189	-0.045
PF3D7_1104300	conserved Plasmodium protein, unknown function		2.353	2.552	2.26	2.529	2.185	2.404	2.245	2.412	0.112	0.262418	0.168	0.148	0.015	0.117
PF3D7_1105300	conserved Plasmodium protein, unknown function		-2.452	-2.062	-2.823	-2.143	-2.487	-2.499	-2.956	-2.273	0.18375	0.444935	0.035	0.437	0.133	0.13
PF3D7_1106200	conserved Plasmodium protein, unknown function		-0.982	-0.85	-1.018	-1.015	-0.998	-1.034	-0.939	-1.095	0.05025	0.365523	0.016	0.184	-0.079	0.08
PF3D7_1106400	conserved Plasmodium protein, unknown function		-0.236	-0.611	-0.52	-0.472	-0.327	-0.522	-0.27	-0.863	0.03575	0.826261	0.091	-0.089	-0.25	0.391
PF3D7_1106500	conserved Plasmodium protein, unknown function		-1.411	-1.675	-1.48	-1.686	-1.371	-1.783	-1.29	-1.707	-0.02525	0.862938	-0.04	0.108	-0.19	0.021
PF3D7_1106900	conserved Plasmodium protein, unknown function		1.894	2.064	1.754	1.757	1.961	1.894	2.025	2.109	-0.13	0.183247	-0.067	0.17	-0.271	-0.352
PF3D7_1107600	conserved Plasmodium protein, unknown function		4.582	4.451	4.54	3.9	4.808	4.104	4.731	4.088	-0.0645	0.806032	-0.226	0.347	-0.191	-0.188
PF3D7_1108100	conserved Plasmodium protein, unknown function		2.29	2.3	2.46	2.259	2.346	2.443	2.404	2.324	-0.052	0.361335	-0.056	-0.143	0.056	-0.065
PF3D7_1108800	conserved Plasmodium protein, unknown function		1.183	0.932	1.294	0.853	1.155	0.663	1.018	0.646	0.195	0.280956	0.028	0.269	0.276	0.207
PF3D7_1109100	conserved Plasmodium protein, unknown function		5.794	5.974	5.801	5.661	5.683	6.17	5.982	6.011	-0.154	0.247335	0.111	-0.196	-0.181	-0.35
PF3D7_1109200	conserved Plasmodium protein, unknown function		1.856	1.767	1.88	1.855	1.912	1.671	1.982	1.655	0.0345	0.705135	-0.056	0.096	-0.102	0.2
PF3D7_1110000	conserved Plasmodium protein, unknown function		0.839	0.857	0.949	1.052	0.809	1.028	0.945	0.931	-0.004	0.954039	0.03	-0.171	0.004	0.121
PF3D7_1110100	conserved Plasmodium protein, unknown function		-0.508	-0.38	-0.468	-0.467	-0.527	-0.351	-0.465	-0.322	-0.0395	0.500928	0.019	-0.029	-0.003	-0.145
PF3D7_1110300	conserved Plasmodium protein, unknown function		0.088	-0.038	0.119	0.137	0.162	0.074	0.02	-0.067	0.02925	0.654647	-0.074	-0.112	0.099	0.204
PF3D7_1110800	conserved Plasmodium protein, unknown function		2.89	2.902	2.9	2.841	2.802	2.828	3.007	2.754	0.0355	0.556854	0.088	0.074	-0.107	0.087
PF3D7_1111400	conserved Plasmodium protein, unknown function		0.263	0.205	0.346	0.446	0.303	0.115	0.432	0.116	0.0735	0.461401	-0.04	0.09	-0.086	0.33
PF3D7_1111700	conserved Plasmodium protein, unknown function		-0.46	-0.122	-0.161	-0.213	-0.33	-0.05	-0.305	-0.215	-0.014	0.892093	-0.13	-0.072	0.144	0.002
PF3D7_1112100	conserved Plasmodium protein, unknown function		-0.767	-0.822	-0.754	-0.729	-0.69	-0.715	-0.748	-0.666	-0.06325	0.0532347	-0.077	-0.107	-0.006	-0.063
PF3D7_1112300	conserved Plasmodium protein, unknown function		-0.39	-0.339	-0.219	-0.306	-0.558	-0.143	-0.303	-0.524	0.0685	0.534864	0.168	-0.196	0.084	0.218
PF3D7_1112700	conserved Plasmodium protein, unknown function		2.478	2.195	2.421	2.041	2.457	2.006	2.551	2.006	0.02875	0.876275	0.021	0.189	-0.13	0.035
PF3D7_1112900	conserved Plasmodium protein, unknown function		3.478	2.752	2.984	3.324	3.556	2.904	3.006	3.196	-0.031	0.891558	-0.078	-0.152	-0.022	0.128
PF3D7_1113000	conserved Plasmodium protein, unknown function		-1.818	-1.907	-1.981	-2.029	-1.777	-2.14	-1.832	-2.086	0.025	0.813608	-0.041	0.233	-0.149	0.057
PF3D7_1113200	conserved Plasmodium protein, unknown function		-0.053	-0.039	0.146	0.281	-0.016	0.036	-0.04	-0.039	0.0985	0.27403	-0.037	-0.075	0.186	0.32
PF3D7_1113600	conserved Plasmodium protein, unknown function		-1.926	-1.885	-1.968	-1.849	-1.708	-1.68	-2.006	-1.706	-0.132	0.15613	-0.218	-0.205	0.038	-0.143
PF3D7_1114500	conserved Plasmodium protein, unknown function		1.67	1.804	1.682	1.795	1.702	1.8	1.748	1.879	-0.0445	0.426357	-0.032	0.004	-0.066	-0.084
PF3D7_1114600	conserved Plasmodium protein, unknown function		1.579	1.643	1.674	1.434	1.983	1.652	1.763	1.449	-0.12925	0.335475	-0.404	-0.009	-0.089	-0.015
PF3D7_1115800	conserved Plasmodium protein, unknown function		-3.917	-3.837	-4.103	-3.639	-3.895	-4.077	-4.093	-3.83	0.09975	0.424426	-0.022	0.24	-0.01	0.191
PF3D7_1117200	conserved Plasmodium protein, unknown function		2.472	2.102	2.249	1.778	2.536	2.062	2.601	1.966	-0.141	0.541044	-0.064	0.04	-0.352	-0.188
PF3D7_1117400	conserved Plasmodium protein, unknown function		-0.118	-0.081	-0.205	-0.125	-0.039	-0.042	-0.086	-0.063	-0.07475	0.038394	-0.079	-0.039	-0.119	-0.062
PF3D7_1117900	conserved Plasmodium protein, unknown function		1.399	1.554	1.51	1.439	1.386	1.59	1.512	1.445	-0.00775	0.894524	0.013	-0.036	-0.002	-0.006
PF3D7_1118000	conserved Plasmodium protein, unknown function		1.422	0.996	0.905	0.922	1.048	1.276	NA	0.734	0.0419167	0.838388	0.374	-0.28	NA	0.188
PF3D7_1119700	conserved Plasmodium protein, unknown function		1.999	2.057	1.718	1.739	1.878	2.142	1.808	2.229	-0.136	0.348966	0.121	-0.085	-0.09	-0.49
PF3D7_1120200	conserved Plasmodium protein, unknown function		-0.544	-0.552	-0.61	-0.686	-0.501	-0.528	-0.529	-0.53	-0.076	0.0641025	-0.043	-0.024	-0.081	-0.156
PF3D7_1120700	conserved Plasmodium protein, unknown function	1	5.096	5.117	4.993	4.847	5.067	5.357	5.075	5.074	-0.13	0.217045	0.029	-0.24	-0.082	-0.227
PF3D7_1120800	conserved Plasmodium protein, unknown function		0.54	0.42	0.434	0.602	0.782	0.628	0.607	0.828	-0.21225	0.0233334	-0.242	-0.208	-0.173	-0.226
PF3D7_1122300	conserved Plasmodium protein, unknown function		0.832	1.042	0.867	1.037	0.759	1.061	0.728	0.883	0.08675	0.390052	0.073	-0.019	0.139	0.154
PF3D7_1122400	conserved Plasmodium protein, unknown function		-0.256	-0.183	-0.187	-0.395	-0.087	-0.17	-0.225	-0.16	-0.09475	0.147838	-0.169	-0.013	0.038	-0.235
PF3D7_1122500	conserved Plasmodium protein, unknown function		0.682	0.816	0.716	0.825	0.7	0.848	0.806	0.718	-0.00825	0.875079	-0.018	-0.032	-0.09	0.107
PF3D7_1122600	conserved Plasmodium protein, unknown function		2.563	2.159	2.601	2.102	2.67	2.171	2.661	2.143	-0.055	0.789364	-0.107	-0.012	-0.06	-0.041
PF3D7_1122700	conserved Plasmodium protein, unknown function		-1.242	-1.069	-1.367	-1.276	-1.336	-1.161	-1.497	-1.137	0.04425	0.6872	0.094	0.092	0.13	-0.139
PF3D7_1123000	conserved Plasmodium protein, unknown function		-1.478	-1.394	-1.3	-1.317	-1.469	-1.351	-1.414	-1.395	0.035	0.489221	-0.009	-0.043	0.114	0.078
PF3D7_1125200	conserved Plasmodium protein, unknown function		0.463	0.49	0.754	0.705	0.314	0.476	0.628	0.6	0.0985	0.375389	0.149	0.014	0.126	0.105
PF3D7_1127200	conserved Plasmodium protein, unknown function		1.222	0.215	1	0.199	1.181	0.445	1.145	0.282	-0.10425	0.777685	0.041	-0.23	-0.145	-0.083
PF3D7_1127400	conserved Plasmodium protein, unknown function		-1.064	-0.979	-0.939	-0.803	-1.103	-0.867	-1.001	-1.028	0.0535	0.493346	0.039	-0.112	0.062	0.225
PF3D7_1127700	conserved Plasmodium protein, unknown function		3.43	3.162	3.305	2.989	3.42	2.803	3.574	2.76	0.08225	0.73247	0.01	0.359	-0.269	0.229
PF3D7_1127900	conserved Plasmodium protein, unknown function		1.942	2.152	1.802	2.029	1.853	2.2	1.829	2.208	-0.04125	0.758531	0.089	-0.048	-0.027	-0.179
PF3D7_1128000	conserved Plasmodium protein, unknown function		-0.868	-0.768	-0.799	-0.8	-0.846	-0.715	-0.8	-0.784	-0.0225	0.537081	-0.022	-0.053	0.001	-0.016
PF3D7_1129300	conserved Plasmodium protein, unknown function		-4.174	-4.162	-4.275	-3.991	-4.34	-4.306	-4.232	-4.051	0.08175	0.385367	0.166	0.144	-0.043	0.06
PF3D7_1129700	conserved Plasmodium protein, unknown function		-2.494	-3.097	-2.333	-2.156	-2.645	-2.563	-2.567	-2.175	-0.0325	0.892318	0.151	-0.534	0.234	0.019
PF3D7_1129800	conserved Plasmodium protein, unknown function		-1.176	-1.197	-1.152	-1.133	-1.111	-1.366	-1.223	-1.373	0.10375	0.157847	-0.065	0.169	0.071	0.24
PF3D7_1130900	conserved Plasmodium protein, unknown function		0.751	0.759	0.767	0.562	0.812	0.685	0.718	0.758	-0.0335	0.574412	-0.061	0.074	0.049	-0.196
PF3D7_1131200	conserved Plasmodium protein, unknown function	1	2.365	2.378	2.538	2.31	2.368	2.276	2.645	2.126	0.044	0.725679	-0.003	0.102	-0.107	0.184
PF3D7_1131300	conserved Plasmodium protein, unknown function		1.966	1.787	1.894	1.828	1.936	1.968	1.962	1.83	-0.05525	0.317307	0.03	-0.181	-0.068	-0.002
PF3D7_1131400	conserved Plasmodium protein, unknown function		1.243	0.983	1.33	1.015	1.366	1.026	1.313	1.011	-0.03625	0.783804	-0.123	-0.043	0.017	0.004
PF3D7_1131500	conserved Plasmodium protein, unknown function	1	4.11	3.842	3.892	3.748	3.94	4.045	3.856	4.007	-0.064	0.490665	0.17	-0.203	0.036	-0.259
PF3D7_1131700	conserved Plasmodium protein, unknown function		3.078	3.298	2.951	3.097	3.108	3.222	3.149	3.233	-0.072	0.389891	-0.03	0.076	-0.198	-0.136
PF3D7_1131900	conserved Plasmodium protein, unknown function		1.034	0.59	0.835	0.307	1.039	0.67	1.006	0.251	-0.05	0.842865	-0.005	-0.08	-0.171	0.056
PF3D7_1133000	conserved Plasmodium protein, unknown function		2.643	2.599	2.527	2.463	2.693	2.793	2.638	2.75	-0.1605	0.0216356	-0.05	-0.194	-0.111	-0.287
PF3D7_1133100	conserved Plasmodium protein, unknown function		-0.687	-0.659	-0.642	-0.57	-0.703	-0.615	-0.733	-0.613	0.0265	0.527452	0.016	-0.044	0.091	0.043
PF3D7_1133200	conserved Plasmodium protein, unknown function		-1.15	-1.252	-1.167	-1.149	-1.129	-1.081	-1.206	-1.158	-0.036	0.354392	-0.021	-0.171	0.039	0.009
PF3D7_1133500	conserved Plasmodium protein, unknown function		0.438	0.704	0.485	0.679	0.251	0.818	0.504	0.816	-0.02075	0.896295	0.187	-0.114	-0.019	-0.137
PF3D7_1133600	conserved Plasmodium protein, unknown function		1.159	1.194	1.353	1.097	1.22	1.292	1.256	0.834	0.05025	0.689207	-0.061	-0.098	0.097	0.263
PF3D7_1133900	conserved Plasmodium protein, unknown function		-1.477	-1.513	-1.367	-1.566	-1.5	-1.419	-1.398	-1.526	-0.02	0.714992	0.023	-0.094	0.031	-0.04
PF3D7_1134200	conserved Plasmodium protein, unknown function		-0.666	-0.777	-0.557	-0.816	-0.811	-0.747	-0.778	-0.717	0.05925	0.374694	0.145	-0.03	0.221	-0.099
PF3D7_1134300	conserved Plasmodium protein, unknown function		-0.113	-0.109	0.07	-0.168	-0.093	-0.011	-0.022	-0.107	-0.02175	0.717006	-0.02	-0.098	0.092	-0.061
PF3D7_1134900	conserved Plasmodium protein, unknown function		2.716	1.852	1.248	1.587	1.767	1.216	1.642	1.411	0.34175	0.349411	0.949	0.636	-0.394	0.176
PF3D7_1135400	conserved Plasmodium protein, unknown function		-3.18	-3.225	-3.397	-2.85	NA	-3.319	-3.814	-3.345	0.329667	0.144619	NA	0.094	0.417	0.495
PF3D7_1135700	conserved Plasmodium protein, unknown function		-0.876	-0.82	-0.925	-0.456	-1.035	-0.693	-0.856	-0.613	0.03	0.839398	0.159	-0.127	-0.069	0.157
PF3D7_1135800	conserved Plasmodium protein, unknown function		0.756	0.102	0.351	0.343	0.463	0.06	0.322	0.321	0.0965	0.567414	0.293	0.042	0.029	0.022
PF3D7_1136000	conserved Plasmodium protein, unknown function		2.143	1.974	2.035	1.865	2.215	1.672	2.244	1.811	0.01875	0.907734	-0.072	0.302	-0.209	0.054
PF3D7_1136100	conserved Plasmodium protein, unknown function		5.763	5.95	5.704	5.75	5.777	5.72	5.549	5.714	0.10175	0.21371	-0.014	0.23	0.155	0.036
PF3D7_1136200	conserved Plasmodium protein, unknown function		-2.327	-2.415	-2.481	-2.05	-2.486	-2.351	-2.599	-2.52	0.17075	0.164994	0.159	-0.064	0.118	0.47
PF3D7_1136600	conserved Plasmodium protein, unknown function		-1.287	-1.272	-1.185	-1.212	-1.247	-1.279	-1.215	-1.35	0.03375	0.404982	-0.04	0.007	0.03	0.138
PF3D7_1136700	conserved Plasmodium protein, unknown function		-2.123	-2.087	-2.326	-2.133	-2.295	-2.284	-2.461	-1.984	0.08875	0.461901	0.172	0.197	0.135	-0.149
PF3D7_1137600	conserved Plasmodium protein, unknown function	1	4.982	4.78	4.953	4.543	5.066	4.364	5.251	4.38	0.04925	0.851108	-0.084	0.416	-0.298	0.163
PF3D7_1137900	conserved Plasmodium protein, unknown function		3.637	3.421	3.583	3.158	3.756	3.15	3.941	2.904	0.012	0.965721	-0.119	0.271	-0.358	0.254
PF3D7_1138000	conserved Plasmodium protein, unknown function		0.032	0.146	0.043	0.208	0.022	0.228	-0.027	0.122	0.021	0.776071	0.01	-0.082	0.07	0.086
PF3D7_1138700	conserved Plasmodium protein, unknown function		-0.818	-0.693	-0.838	-0.744	-0.81	-0.675	-0.861	-0.717	-0.0075	0.894294	-0.008	-0.018	0.023	-0.027
PF3D7_1139600	conserved Plasmodium protein, unknown function		4.145	4.16	4.277	3.83	3.608	4.034	4.545	4.448	-0.05575	0.820217	0.537	0.126	-0.268	-0.618
PF3D7_1139800	conserved Plasmodium protein, unknown function		-1.007	-0.894	-1.028	-1.001	-1.035	-0.853	-1.046	-0.965	-0.00775	0.88976	0.028	-0.041	0.018	-0.036
PF3D7_1140200	conserved Plasmodium protein, unknown function		-0.239	-0.447	-0.214	-0.392	-0.21	-0.73	-0.074	-0.423	0.03625	0.821626	-0.029	0.283	-0.14	0.031
PF3D7_1140400	conserved Plasmodium protein, unknown function		-2.98	-2.928	-3.116	-2.922	-3.029	-3.227	-3.276	-2.845	0.10775	0.359276	0.049	0.299	0.16	-0.077
PF3D7_1140600	conserved Plasmodium protein, unknown function		3.242	3.578	3.366	3.521	3.261	3.687	3.349	3.563	-0.03825	0.767566	-0.019	-0.109	0.017	-0.042
PF3D7_1140700	conserved Plasmodium protein, unknown function		-0.57	-0.718	-0.532	-0.7	-0.489	-0.643	-0.508	-0.801	-0.01975	0.825713	-0.081	-0.075	-0.024	0.101
PF3D7_1140800	conserved Plasmodium protein, unknown function		-0.469	-0.473	-0.667	-0.598	-0.601	-0.338	-0.587	-0.293	-0.097	0.344226	0.132	-0.135	-0.08	-0.305
PF3D7_1140900	conserved Plasmodium protein, unknown function		0.098	0.172	0.156	0.039	0.105	0.289	0.194	0.085	-0.052	0.386157	-0.007	-0.117	-0.038	-0.046
PF3D7_1141000	conserved Plasmodium protein, unknown function		3.961	4.007	4.256	3.406	3.893	3.704	3.916	3.408	0.17725	0.43988	0.068	0.303	0.34	-0.002
PF3D7_1141100	conserved Plasmodium protein, unknown function		6.073	6.518	6.187	6.137	6.062	6.535	6.31	6.498	-0.1225	0.4361	0.011	-0.017	-0.123	-0.361
PF3D7_1141500	conserved Plasmodium protein, unknown function		3.758	3.851	3.816	3.678	NA	3.614	4.076	3.645	-0.00258333	0.985202	NA	0.237	-0.26	0.033
PF3D7_1142100	conserved Plasmodium protein, unknown function		0.141	0.039	0.022	-0.02	0.095	-0.114	0.048	-0.1	0.06325	0.351519	0.046	0.153	-0.026	0.08
PF3D7_1142200	conserved Plasmodium protein, unknown function		0.302	0.515	0.65	0.741	0.198	0.392	0.569	0.242	0.20175	0.163382	0.104	0.123	0.081	0.499
PF3D7_1142900	conserved Plasmodium protein, unknown function	1	-0.089	-0.136	-0.154	0.008	-0.161	-0.086	-0.082	-0.057	0.00375	0.932797	0.072	-0.05	-0.072	0.065
PF3D7_1143500	conserved Plasmodium protein, unknown function		1.428	1.238	1.4	1.234	1.494	1.112	1.45	1.148	0.024	0.837493	-0.066	0.126	-0.05	0.086
PF3D7_1143600	conserved Plasmodium protein, unknown function	1	5.044	4.678	5.194	4.496	5.249	4.999	5.448	4.897	-0.29525	0.196736	-0.205	-0.321	-0.254	-0.401
PF3D7_1143700	conserved Plasmodium protein, unknown function		3.745	3.612	3.966	3.261	3.895	3.516	3.973	3.551	-0.08775	0.657701	-0.15	0.096	-0.007	-0.29
PF3D7_1144200	conserved Plasmodium protein, unknown function		2.219	1.963	2.06	1.861	2.025	1.713	2.19	2.024	0.03775	0.773541	0.194	0.25	-0.13	-0.163
PF3D7_1144400	conserved Plasmodium protein, unknown function		3.489	3.367	3.515	3.079	3.419	3.066	3.588	3.171	0.0515	0.750733	0.07	0.301	-0.073	-0.092
PF3D7_1144800	conserved Plasmodium protein, unknown function		4.745	4.636	4.615	4.352	4.738	4.821	4.652	4.753	-0.154	0.138993	0.007	-0.185	-0.037	-0.401
PF3D7_1145000	conserved Plasmodium protein, unknown function		0.732	0.655	0.709	0.695	0.604	0.596	0.781	0.509	0.07525	0.251384	0.128	0.059	-0.072	0.186
PF3D7_1145800	conserved Plasmodium protein, unknown function		0.236	0.181	0.205	0.22	0.194	0.207	0.287	0.293	-0.03475	0.268634	0.042	-0.026	-0.082	-0.073
PF3D7_1145900	conserved Plasmodium protein, unknown function		3.756	3.736	3.867	3.769	3.755	3.516	3.909	3.427	0.13025	0.29678	0.001	0.22	-0.042	0.342
PF3D7_1146200	conserved Plasmodium protein, unknown function		-0.111	0.033	0.132	0.096	-0.076	-0.055	-0.235	0.236	0.07	0.554206	-0.035	0.088	0.367	-0.14
PF3D7_1146300	conserved Plasmodium protein, unknown function		3.935	4.345	4.269	4.323	3.72	4.237	4.131	3.672	0.278	0.157038	0.215	0.108	0.138	0.651
PF3D7_1146800	conserved Plasmodium protein, unknown function	1	4.986	4.743	5.172	4.515	5.008	4.879	5.033	4.619	-0.03075	0.863731	-0.022	-0.136	0.139	-0.104
PF3D7_1147300	conserved Plasmodium protein, unknown function		-0.427	-0.193	-0.143	-0.224	-0.164	-0.028	-0.111	-0.101	-0.14575	0.0769492	-0.263	-0.165	-0.032	-0.123
PF3D7_1147400	conserved Plasmodium protein, unknown function		-0.307	-0.123	-0.179	-0.043	-0.233	-0.075	-0.241	-0.201	0.0245	0.729283	-0.074	-0.048	0.062	0.158
PF3D7_1147600	conserved Plasmodium protein, unknown function		0.923	1.026	0.851	0.887	0.904	1.024	0.823	1.151	-0.05375	0.53129	0.019	0.002	0.028	-0.264
PF3D7_1202700	conserved Plasmodium protein, unknown function		-1.637	-1.501	-1.776	-1.341	-1.519	-1.406	-1.751	-1.491	-0.022	0.859151	-0.118	-0.095	-0.025	0.15
PF3D7_1202800	conserved Plasmodium protein, unknown function		0.661	0.491	0.488	0.763	0.594	0.511	0.336	0.52	0.1105	0.250509	0.067	-0.02	0.152	0.243
PF3D7_1203100	conserved Plasmodium protein, unknown function		1.778	1.77	1.84	1.857	1.801	1.872	1.817	1.745	0.0025	0.943871	-0.023	-0.102	0.023	0.112
PF3D7_1203300	conserved Plasmodium protein, unknown function		0.834	0.902	1.028	0.89	0.749	0.881	0.965	0.859	0.05	0.43983	0.085	0.021	0.063	0.031
PF3D7_1204000	conserved Plasmodium protein, unknown function		3.785	3.87	4.033	3.789	3.599	3.539	4.447	4.059	-0.04175	0.85629	0.186	0.331	-0.414	-0.27
PF3D7_1204100	conserved Plasmodium protein, unknown function		1.413	1.407	1.558	1.337	1.518	1.469	1.534	1.21	-0.004	0.965473	-0.105	-0.062	0.024	0.127
PF3D7_1204200	conserved Plasmodium protein, unknown function		2.522	2.745	2.645	2.673	2.508	2.617	2.598	2.553	0.07725	0.191319	0.014	0.128	0.047	0.12
PF3D7_1204900	conserved Plasmodium protein, unknown function		-0.923	-0.882	-0.984	-0.882	-0.858	-1.067	-0.844	-0.934	0.008	0.891978	-0.065	0.185	-0.14	0.052
PF3D7_1205300	conserved Plasmodium protein, unknown function		-0.41	-0.217	-0.326	-0.288	-0.377	-0.386	-0.394	-0.347	0.06575	0.164103	-0.033	0.169	0.068	0.059
PF3D7_1206300	conserved Plasmodium protein, unknown function		0.696	0.807	0.947	0.794	0.753	0.86	0.883	0.86	-0.028	0.653644	-0.057	-0.053	0.064	-0.066
PF3D7_1206800	conserved Plasmodium protein, unknown function		-1.258	-1.146	-1.256	-1.109	-1.309	-1.157	-1.331	-1.107	0.03375	0.633715	0.051	0.011	0.075	-0.002
PF3D7_1206900	conserved Plasmodium protein, unknown function		3.245	3.074	3.37	2.723	3.321	2.966	3.387	2.917	-0.04475	0.816817	-0.076	0.108	-0.017	-0.194
PF3D7_1207000	conserved Plasmodium protein, unknown function		0.932	0.637	0.751	0.575	0.904	0.47	0.895	0.579	0.01175	0.933726	0.028	0.167	-0.144	-0.004
PF3D7_1207200	conserved Plasmodium protein, unknown function		0.305	0.298	0.578	0.292	0.356	0.414	0.553	0.258	-0.027	0.781923	-0.051	-0.116	0.025	0.034
PF3D7_1207400	conserved Plasmodium protein, unknown function		3.981	3.431	3.76	3.304	3.771	3.699	3.916	3.565	-0.11875	0.5127	0.21	-0.268	-0.156	-0.261
PF3D7_1207800	conserved Plasmodium protein, unknown function	1	3.461	2.924	3.233	2.722	3.298	2.816	3.206	2.688	0.083	0.719547	0.163	0.108	0.027	0.034
PF3D7_1207900	conserved Plasmodium protein, unknown function		1.324	1.325	0.978	1.099	1.114	1.411	1.101	1.446	-0.0865	0.520491	0.21	-0.086	-0.123	-0.347
PF3D7_1208100	conserved Plasmodium protein, unknown function		-0.856	-0.832	-0.796	-0.897	-0.866	-0.716	-0.81	-0.921	-0.017	0.738497	0.01	-0.116	0.014	0.024
PF3D7_1208500	conserved Plasmodium protein, unknown function		1.331	1.393	1.482	1.383	1.284	1.407	1.332	1.194	0.093	0.138998	0.047	-0.014	0.15	0.189
PF3D7_1209100	conserved Plasmodium protein, unknown function		2.774	3.001	2.841	2.897	2.755	2.872	2.774	2.705	0.10175	0.137691	0.019	0.129	0.067	0.192
PF3D7_1210300	conserved Plasmodium protein, unknown function		0.812	0.735	0.796	0.606	0.656	0.646	0.604	0.674	0.09225	0.10926	0.156	0.089	0.192	-0.068
PF3D7_1210500	conserved Plasmodium protein, unknown function		0.09	0.026	-0.006	-0.166	0.125	0.119	0.051	-0.151	-0.05	0.575436	-0.035	-0.093	-0.057	-0.015
PF3D7_1210600	conserved Plasmodium protein, unknown function		0.662	0.573	0.786	0.676	0.678	0.514	0.801	0.607	0.02425	0.756238	-0.016	0.059	-0.015	0.069
PF3D7_1210700	conserved Plasmodium protein, unknown function		0.459	0.73	0.732	0.748	0.479	0.639	0.57	0.492	0.12225	0.172111	-0.02	0.091	0.162	0.256
PF3D7_1211200	conserved Plasmodium protein, unknown function		-0.659	-0.551	-0.634	-0.548	-0.591	-0.523	-0.618	-0.598	-0.0155	0.674811	-0.068	-0.028	-0.016	0.05
PF3D7_1213300	conserved Plasmodium protein, unknown function		3.045	3.168	3.156	3.247	2.985	3.036	3.377	3.406	-0.047	0.704627	0.06	0.132	-0.221	-0.159
PF3D7_1213900	conserved Plasmodium protein, unknown function		-0.786	-0.748	-0.798	-0.726	-0.75	-0.69	-0.864	-0.682	-0.018	0.704208	-0.036	-0.058	0.066	-0.044
PF3D7_1214500	conserved Plasmodium protein, unknown function	1	5.296	5.157	5.09	4.923	5.369	5.582	5.259	5.494	-0.3095	0.0256191	-0.073	-0.425	-0.169	-0.571
PF3D7_1214800	conserved Plasmodium protein, unknown function		5.226	5.452	5.594	5.089	5.309	5.781	5.673	5.819	-0.30525	0.108773	-0.083	-0.329	-0.079	-0.73
PF3D7_1215400	conserved Plasmodium protein, unknown function		1.603	1.384	1.588	1.454	1.784	1.301	1.742	1.7	-0.1245	0.352412	-0.181	0.083	-0.154	-0.246
PF3D7_1215500	conserved Plasmodium protein, unknown function		3.649	3.996	4.148	4.105	3.905	3.592	4.014	3.867	0.13	0.402643	-0.256	0.404	0.134	0.238
PF3D7_1215700	conserved Plasmodium protein, unknown function		3.568	3.386	3.624	3.356	3.624	3.127	3.713	3.29	0.045	0.778798	-0.056	0.259	-0.089	0.066
PF3D7_1217500	conserved Plasmodium protein, unknown function		-1.348	-1.831	-1.369	-1.994	-1.333	-1.785	-1.382	-1.768	-0.0685	0.747965	-0.015	-0.046	0.013	-0.226
PF3D7_1217700	conserved Plasmodium protein, unknown function		1.497	1.465	1.401	1.429	1.504	1.649	1.344	1.527	-0.058	0.413851	-0.007	-0.184	0.057	-0.098
PF3D7_1218100	conserved Plasmodium protein, unknown function		-1.549	-1.429	-1.715	-1.302	-1.961	-1.509	-1.754	-1.582	0.20275	0.180009	0.412	0.08	0.039	0.28
PF3D7_1218200	conserved Plasmodium protein, unknown function		-0.474	-0.486	-0.549	-0.529	-0.415	-0.505	-0.485	-0.491	-0.0355	0.233178	-0.059	0.019	-0.064	-0.038
PF3D7_1218700	conserved Plasmodium protein, unknown function		1.936	2.042	1.889	1.537	1.913	2.067	2.152	1.607	-0.08375	0.624422	0.023	-0.025	-0.263	-0.07
PF3D7_1219800	conserved Plasmodium protein, unknown function		2.773	2.592	2.908	2.676	2.794	2.77	2.688	2.34	0.08925	0.502533	-0.021	-0.178	0.22	0.336
PF3D7_1220600	conserved Plasmodium protein, unknown function		-1.562	-1.53	-1.979	-1.756	-1.604	-1.416	-1.737	-1.263	-0.20175	0.218659	0.042	-0.114	-0.242	-0.493
PF3D7_1220700	conserved Plasmodium protein, unknown function		4.352	4.069	4.54	3.58	4.46	4.103	4.19	3.92	-0.033	0.89389	-0.108	-0.034	0.35	-0.34
PF3D7_1221100	conserved Plasmodium protein, unknown function		6.436	6.808	6.608	6.311	6.828	6.825	6.904	6.694	-0.272	0.0580578	-0.392	-0.017	-0.296	-0.383
PF3D7_1221200	conserved Plasmodium protein, unknown function		0.946	1.187	0.812	1.165	0.94	1.165	0.942	1.338	-0.06875	0.620907	0.006	0.022	-0.13	-0.173
PF3D7_1221300	conserved Plasmodium protein, unknown function		2.191	2.278	2.173	2.314	2.161	2.389	2.186	2.267	-0.01175	0.854851	0.03	-0.111	-0.013	0.047
PF3D7_1222100	conserved Plasmodium protein, unknown function		-0.196	-0.233	-0.184	-0.363	-0.357	-0.216	-0.317	-0.428	0.0855	0.206225	0.161	-0.017	0.133	0.065
PF3D7_1222800	conserved Plasmodium protein, unknown function		4.492	5.302	4.704	5.25	5.071	5.095	4.778	5.319	-0.12875	0.594907	-0.579	0.207	-0.074	-0.069
PF3D7_1222900	conserved Plasmodium protein, unknown function		1.565	1.711	1.852	1.752	1.664	1.939	1.852	1.703	-0.0695	0.457677	-0.099	-0.228	0	0.049
PF3D7_1223000	conserved Plasmodium protein, unknown function		0.518	0.589	0.579	0.648	0.542	0.479	0.444	0.501	0.092	0.0338503	-0.024	0.11	0.135	0.147
PF3D7_1223500	conserved Plasmodium protein, unknown function		0.115	0.156	0.135	0.091	0.102	0.199	0.095	0.123	-0.0055	0.848567	0.013	-0.043	0.04	-0.032
PF3D7_1223600	conserved Plasmodium protein, unknown function		-0.354	-0.027	-0.19	0.011	-0.389	0.014	-0.217	-0.139	0.04275	0.730409	0.035	-0.041	0.027	0.15
PF3D7_1224700	conserved Plasmodium protein, unknown function		0.461	0.679	0.527	0.694	0.445	0.718	0.493	0.523	0.0455	0.602904	0.016	-0.039	0.034	0.171
PF3D7_1225000	conserved Plasmodium protein, unknown function		0.072	0.082	-0.01	-0.231	0.081	0.024	-0.055	-0.399	0.0655	0.631993	-0.009	0.058	0.045	0.168
PF3D7_1225200	conserved Plasmodium protein, unknown function		-0.113	-0.226	-0.179	-0.327	-0.093	-0.288	-0.13	-0.239	-0.02375	0.723706	-0.02	0.062	-0.049	-0.088
PF3D7_1225600	conserved Plasmodium protein, unknown function		-0.042	-0.142	0.122	-0.007	-0.02	0.026	0.068	0.022	-0.04125	0.49945	-0.022	-0.168	0.054	-0.029
PF3D7_1225900	conserved Plasmodium protein, unknown function		-0.607	-0.425	-0.684	-0.512	-0.702	-0.618	-0.701	-0.588	0.09525	0.183672	0.095	0.193	0.017	0.076
PF3D7_1226200	conserved Plasmodium protein, unknown function		2.076	1.989	2.357	1.856	2.057	2.224	2.279	1.98	-0.0655	0.624458	0.019	-0.235	0.078	-0.124
PF3D7_1226400	conserved Plasmodium protein, unknown function		1.262	1.622	1.232	1.588	1.251	1.68	1.18	1.557	0.009	0.956578	0.011	-0.058	0.052	0.031
PF3D7_1227000	conserved Plasmodium protein, unknown function		1.017	1.342	1.331	1.458	1.167	1.431	1.201	1.293	0.014	0.904085	-0.15	-0.089	0.13	0.165
PF3D7_1227300	conserved Plasmodium protein, unknown function		-0.172	0.015	-0.119	0.007	-0.073	0.015	-0.142	-0.027	-0.0105	0.860804	-0.099	0	0.023	0.034
PF3D7_1227400	conserved Plasmodium protein, unknown function		-0.612	-0.564	-0.572	-0.609	-0.564	-0.577	-0.6	-0.573	-0.01075	0.488493	-0.048	0.013	0.028	-0.036
PF3D7_1227600	conserved Plasmodium protein, unknown function		0.836	0.712	0.63	0.58	0.763	0.567	0.744	0.684	0	1	0.073	0.145	-0.114	-0.104
PF3D7_1227700	conserved Plasmodium protein, unknown function		0.701	0.75	0.559	0.91	0.695	0.86	0.582	0.874	-0.02275	0.828689	0.006	-0.11	-0.023	0.036
PF3D7_1228200	conserved Plasmodium protein, unknown function		0.004	-0.373	-0.305	-0.208	0.023	-0.142	-0.033	-0.208	-0.1305	0.228374	-0.019	-0.231	-0.272	0
PF3D7_1228400	conserved Plasmodium protein, unknown function		-0.654	-0.603	-0.549	-0.632	-0.636	-0.599	-0.554	-0.666	0.00425	0.90223	-0.018	-0.004	0.005	0.034
PF3D7_1228700	conserved Plasmodium protein, unknown function		-0.142	-0.195	-0.052	-0.165	-0.149	-0.109	-0.101	-0.139	-0.014	0.685324	0.007	-0.086	0.049	-0.026
PF3D7_1228900	conserved Plasmodium protein, unknown function		0.518	0.645	0.644	0.755	0.568	0.711	0.558	0.651	0.0185	0.7701	-0.05	-0.066	0.086	0.104
PF3D7_1229300	conserved Plasmodium protein, unknown function		-1.168	-1.122	-1.3	-1.069	-1.234	-1.167	-1.366	-1.238	0.0865	0.228898	0.066	0.045	0.066	0.169
PF3D7_1229600	conserved Plasmodium protein, unknown function		2.378	2.505	2.556	2.431	2.402	2.599	2.515	2.41	-0.014	0.826648	-0.024	-0.094	0.041	0.021
PF3D7_1229900	conserved Plasmodium protein, unknown function		2.631	2.611	2.59	2.618	2.718	2.76	2.77	2.921	-0.17975	0.0073029	-0.087	-0.149	-0.18	-0.303
PF3D7_1231000	conserved Plasmodium protein, unknown function		4.394	4.472	4.316	4.338	4.289	4.457	4.394	4.378	0.0005	0.992205	0.105	0.015	-0.078	-0.04
PF3D7_1231200	conserved Plasmodium protein, unknown function		1.284	1.6	1.389	1.551	1.355	1.6	1.341	1.645	-0.02925	0.795827	-0.071	0	0.048	-0.094
PF3D7_1231300	conserved Plasmodium protein, unknown function		2.075	2.092	1.985	2.287	2.047	1.985	2.062	2.183	0.0405	0.612693	0.028	0.107	-0.077	0.104
PF3D7_1232600	conserved Plasmodium protein, unknown function		0.996	0.822	1.005	0.877	0.774	0.776	0.928	0.815	0.10175	0.128681	0.222	0.046	0.077	0.062
PF3D7_1232700	conserved Plasmodium protein, unknown function		0.374	0.556	0.431	0.137	0.625	0.512	0.445	0.477	-0.14025	0.195036	-0.251	0.044	-0.014	-0.34
PF3D7_1232800	conserved Plasmodium protein, unknown function		1.676	1.693	1.726	1.621	1.59	1.826	1.753	1.829	-0.0705	0.28553	0.086	-0.133	-0.027	-0.208
PF3D7_1233200	conserved Plasmodium protein, unknown function		4.041	4.059	4.344	3.826	4.084	4.064	4.229	4.065	-0.043	0.717787	-0.043	-0.005	0.115	-0.239
PF3D7_1234000	conserved Plasmodium protein, unknown function		2.215	2.28	2.155	2.357	2.159	2.428	2.135	2.454	-0.04225	0.67398	0.056	-0.148	0.02	-0.097
PF3D7_1234500	conserved Plasmodium protein, unknown function		-0.211	-0.224	-0.366	-0.216	-0.136	-0.178	-0.376	-0.325	-0.0005	0.994415	-0.075	-0.046	0.01	0.109
PF3D7_1234900	conserved Plasmodium protein, unknown function		2.651	2.36	2.578	2.334	2.579	2.553	2.537	2.367	-0.02825	0.770016	0.072	-0.193	0.041	-0.033
PF3D7_1235800	conserved Plasmodium protein, unknown function	1	3.335	3.033	3.21	2.897	3.48	2.973	3.335	3.088	-0.10025	0.529419	-0.145	0.06	-0.125	-0.191
PF3D7_1236200	conserved Plasmodium protein, unknown function		-0.14	-0.838	0.022	-0.678	-0.143	-0.678	0.039	-0.608	-0.061	0.829522	0.003	-0.16	-0.017	-0.07
PF3D7_1236400	conserved Plasmodium protein, unknown function		-4	-3.736	-4.263	-2.891	-4.223	-3.675	-4.124	-3.005	0.03425	0.935624	0.223	-0.061	-0.139	0.114
PF3D7_1236500	conserved Plasmodium protein, unknown function	1	4.919	5.022	4.843	4.705	4.81	5.17	4.85	5.266	-0.15175	0.29437	0.109	-0.148	-0.007	-0.561
PF3D7_1236900	conserved Plasmodium protein, unknown function		0.232	0.238	0.237	0.409	0.17	0.297	0.093	0.396	0.04	0.634543	0.062	-0.059	0.144	0.013
PF3D7_1237100	conserved Plasmodium protein, unknown function		0.646	0.845	0.727	0.793	0.663	0.968	0.711	0.959	-0.0725	0.456976	-0.017	-0.123	0.016	-0.166
PF3D7_1237200	conserved Plasmodium protein, unknown function		-0.421	-0.414	-0.323	-0.365	-0.416	-0.381	-0.371	-0.49	0.03375	0.377026	-0.005	-0.033	0.048	0.125
PF3D7_1237300	conserved Plasmodium protein, unknown function		2.207	1.668	2.522	0.91	2.811	1.616	2.097	1.012	-0.05725	0.915738	-0.604	0.052	0.425	-0.102
PF3D7_1237500	conserved Plasmodium protein, unknown function		-0.619	-0.707	-0.536	-0.648	-0.636	-0.637	-0.566	-0.613	-0.0145	0.724584	0.017	-0.07	0.03	-0.035
PF3D7_1237900	conserved Plasmodium protein, unknown function		-2.542	-2.612	-2.795	-2.636	-2.562	-2.742	-2.73	-2.64	0.02225	0.754889	0.02	0.13	-0.065	0.004
PF3D7_1238200	conserved Plasmodium protein, unknown function		3.955	3.402	4.355	2.571	4.022	3.495	3.865	2.873	0.007	0.98843	-0.067	-0.093	0.49	-0.302
PF3D7_1238500	conserved Plasmodium protein, unknown function		0.901	0.69	0.878	0.733	0.973	0.676	1.034	0.845	-0.0815	0.423409	-0.072	0.014	-0.156	-0.112
PF3D7_1239300	conserved Plasmodium protein, unknown function		-0.011	0.093	-0.06	0.277	-0.004	0.133	0.062	0.104	0.001	0.990467	-0.007	-0.04	-0.122	0.173
PF3D7_1239800	conserved Plasmodium protein, unknown function		0.458	0.453	0.51	0.463	0.448	0.563	0.493	0.412	-0.008	0.827253	0.01	-0.11	0.017	0.051
PF3D7_1241200	conserved Plasmodium protein, unknown function		1.078	0.975	0.909	0.952	1.063	0.751	1.044	0.895	0.04025	0.637749	0.015	0.224	-0.135	0.057
PF3D7_1241500	conserved Plasmodium protein, unknown function		0.23	0.338	0.201	0.178	0.24	0.36	0.199	0.13	0.0045	0.942498	-0.01	-0.022	0.002	0.048
PF3D7_1242100	conserved Plasmodium protein, unknown function		0.056	0.049	-0.065	-0.076	0.311	-0.163	0.051	-0.109	-0.0315	0.788261	-0.255	0.212	-0.116	0.033
PF3D7_1243200	conserved Plasmodium protein, unknown function		1.161	1.049	0.92	1.02	0.93	0.923	1.125	0.781	0.09775	0.300623	0.231	0.126	-0.205	0.239
PF3D7_1243300	conserved Plasmodium protein, unknown function		-0.281	0.011	0.236	0.26	0.385	0.066	0.05	0.496	-0.19275	0.297197	-0.666	-0.055	0.186	-0.236
PF3D7_1243400	conserved Plasmodium protein, unknown function		-3.342	-3.299	-3.286	-2.946	-3.327	-3.264	-3.222	-3.033	-0.00675	0.953604	-0.015	-0.035	-0.064	0.087
PF3D7_1244500	conserved Plasmodium protein, unknown function		1.472	0.924	1.549	0.465	1.517	0.808	1.339	0.474	0.068	0.852123	-0.045	0.116	0.21	-0.009
PF3D7_1244900	conserved Plasmodium protein, unknown function		0.541	0.724	0.596	0.759	0.515	0.714	0.543	0.664	0.046	0.537123	0.026	0.01	0.053	0.095
PF3D7_1245500	conserved Plasmodium protein, unknown function		0.121	0.359	0.299	0.462	0.002	0.186	0.178	0.217	0.1645	0.105853	0.119	0.173	0.121	0.245
PF3D7_1246000	conserved Plasmodium protein, unknown function		3.583	3.144	3.606	3.088	3.386	3.252	3.584	3.165	0.0085	0.960822	0.197	-0.108	0.022	-0.077
PF3D7_1246300	conserved Plasmodium protein, unknown function		-0.944	-0.988	-1.139	-1.101	-0.916	-1.174	-1.117	-1.263	0.0745	0.423588	-0.028	0.186	-0.022	0.162
PF3D7_1246700	conserved Plasmodium protein, unknown function		-0.04	0.071	0.093	0.142	-0.09	0.15	0.071	0.001	0.0335	0.619078	0.05	-0.079	0.022	0.141
PF3D7_1247700	conserved Plasmodium protein, unknown function		1.619	1.652	1.656	1.722	1.508	1.549	1.611	1.715	0.0665	0.231314	0.111	0.103	0.045	0.007
PF3D7_1248400	conserved Plasmodium protein, unknown function	1	5.18	5.21	4.944	5.26	5.07	5.324	5.071	5.67	-0.13525	0.42574	0.11	-0.114	-0.127	-0.41
PF3D7_1248600	conserved Plasmodium protein, unknown function		-0.103	0.009	-0.169	-0.022	0.016	0.03	-0.053	0.087	-0.09125	0.114629	-0.119	-0.021	-0.116	-0.109
PF3D7_1248700	conserved Plasmodium protein, unknown function		-0.954	-1.326	-1.035	-1.427	-0.955	-1.437	-0.992	-1.221	-0.03425	0.836934	0.001	0.111	-0.043	-0.206
PF3D7_1248800	conserved Plasmodium protein, unknown function		2.396	2.424	2.458	2.472	2.55	2.527	2.329	2.394	-0.0125	0.82986	-0.154	-0.103	0.129	0.078
PF3D7_1249200	conserved Plasmodium protein, unknown function		3.937	3.35	3.513	3.597	3.117	3.52	3.448	3.759	0.13825	0.474633	0.82	-0.17	0.065	-0.162
PF3D7_1249400	conserved Plasmodium protein, unknown function		-0.199	-0.124	-0.208	-0.045	-0.1	-0.246	-0.188	-0.182	0.035	0.497033	-0.099	0.122	-0.02	0.137
PF3D7_1249700	conserved Plasmodium protein, unknown function	1	3.059	2.911	3.455	2.463	3.193	2.744	3.191	2.352	0.102	0.735316	-0.134	0.167	0.264	0.111
PF3D7_1250400	conserved Plasmodium protein, unknown function		6.503	6.426	6.398	6.229	6.256	6.488	6.391	6.419	0.0005	0.994932	0.247	-0.062	0.007	-0.19
PF3D7_1250700	conserved Plasmodium protein, unknown function		-1.559	-1.386	-1.466	-1.24	-1.413	-1.463	-1.542	-1.538	0.07625	0.345027	-0.146	0.077	0.076	0.298
PF3D7_1251100	conserved Plasmodium protein, unknown function		-0.655	-0.511	-0.635	-0.429	-0.683	-0.686	-0.751	-0.667	0.13925	0.0488409	0.028	0.175	0.116	0.238
PF3D7_1251400	conserved Plasmodium protein, unknown function		-0.006	0.32	-0.057	0.234	0.044	0.201	-0.03	0.194	0.0205	0.855333	-0.05	0.119	-0.027	0.04
PF3D7_1251600	conserved Plasmodium protein, unknown function		0.004	0.1	0.254	0.25	-0.007	0.137	0.17	0.009	0.07475	0.360835	0.011	-0.037	0.084	0.241
PF3D7_1251800	conserved Plasmodium protein, unknown function		0.384	0.452	0.539	0.304	0.448	0.637	0.573	0.352	-0.08275	0.346056	-0.064	-0.185	-0.034	-0.048
PF3D7_1252300	conserved Plasmodium protein, unknown function		-3.762	-4.305	-3.993	-4.147	-3.755	-4.44	-4.231	-4.346	0.14125	0.487761	-0.007	0.135	0.238	0.199
PF3D7_1302500	conserved Plasmodium protein, unknown function		1.082	0.925	0.919	0.811	1.097	0.776	1.028	0.844	-0.002	0.983696	-0.015	0.149	-0.109	-0.033
PF3D7_1303300	conserved Plasmodium protein, unknown function		-0.347	-0.069	-0.343	-0.237	-0.162	-0.45	-0.417	-0.364	0.09925	0.320879	-0.185	0.381	0.074	0.127
PF3D7_1303600	conserved Plasmodium protein, unknown function		-0.321	-0.508	-0.633	-0.531	-0.344	-0.439	-0.383	-0.255	-0.143	0.107668	0.023	-0.069	-0.25	-0.276
PF3D7_1303800	conserved Plasmodium protein, unknown function		0.793	0.732	0.717	0.664	0.82	0.726	0.756	0.66	-0.014	0.753177	-0.027	0.006	-0.039	0.004
PF3D7_1304300	conserved Plasmodium protein, unknown function		-0.962	-0.832	-0.883	-1.584	-1.13	-0.702	-0.858	-0.547	-0.256	0.278041	0.168	-0.13	-0.025	-1.037
PF3D7_1304600	conserved Plasmodium protein, unknown function		-1.077	-1.011	-1.329	-1.152	-1.071	-1.083	-1.298	-1.2	0.02075	0.819508	-0.006	0.072	-0.031	0.048
PF3D7_1305300	conserved Plasmodium protein, unknown function		-0.673	-0.709	-0.772	-0.7	-0.708	-0.755	-0.748	-0.628	-0.00375	0.920201	0.035	0.046	-0.024	-0.072
PF3D7_1305700	conserved Plasmodium protein, unknown function		0.975	0.951	1.052	0.721	1.099	0.829	1.133	0.973	-0.08375	0.430904	-0.124	0.122	-0.081	-0.252
PF3D7_1305800	conserved Plasmodium protein, unknown function		2.661	2.555	2.772	2.163	2.746	2.347	2.506	2.243	0.07725	0.668916	-0.085	0.208	0.266	-0.08
PF3D7_1305900	conserved Plasmodium protein, unknown function		0.204	0.219	0.202	0.467	0.29	0.356	0.306	0.364	-0.056	0.437239	-0.086	-0.137	-0.104	0.103
PF3D7_1306000	conserved Plasmodium protein, unknown function		-0.991	-1.209	-0.973	-1.104	-0.845	-1.334	-0.872	-1.124	-0.0255	0.848368	-0.146	0.125	-0.101	0.02
PF3D7_1306100	conserved Plasmodium protein, unknown function		0.451	0.579	0.543	0.72	0.538	0.57	0.583	0.672	-0.0175	0.78981	-0.087	0.009	-0.04	0.048
PF3D7_1306700	conserved Plasmodium protein, unknown function		0.656	0.532	0.5	0.471	0.766	0.519	0.675	0.659	-0.115	0.128528	-0.11	0.013	-0.175	-0.188
PF3D7_1307400	conserved Plasmodium protein, unknown function		1.866	1.702	1.794	1.468	2.116	1.506	1.859	1.647	-0.0745	0.655148	-0.25	0.196	-0.065	-0.179
PF3D7_1307500	conserved Plasmodium protein, unknown function		0.441	0.604	0.429	0.751	0.368	0.543	0.302	0.628	0.096	0.405514	0.073	0.061	0.127	0.123
PF3D7_1308400	conserved Plasmodium protein, unknown function		-1.051	-0.863	-1.058	-0.833	-1.016	-0.924	-1.041	-0.836	0.003	0.969802	-0.035	0.061	-0.017	0.003
PF3D7_1308500	conserved Plasmodium protein, unknown function		1.667	1.857	2.104	1.803	1.835	1.977	1.924	1.749	-0.0135	0.901133	-0.168	-0.12	0.18	0.054
PF3D7_1308600	conserved Plasmodium protein, unknown function		0.123	0.131	0.028	0.065	0.163	0.099	0.064	-0.113	0.0335	0.619213	-0.04	0.032	-0.036	0.178
PF3D7_1308700	conserved Plasmodium protein, unknown function		0.305	0.371	0.548	0.425	0.348	0.352	0.39	0.369	0.0475	0.399242	-0.043	0.019	0.158	0.056
PF3D7_1309900	conserved Plasmodium protein, unknown function		2.045	2.131	2.094	1.942	1.896	2.185	1.924	1.95	0.06425	0.441464	0.149	-0.054	0.17	-0.008
PF3D7_1310100	conserved Plasmodium protein, unknown function		0.344	0.217	0.333	0.103	0.141	0.195	0.309	0.024	0.082	0.355379	0.203	0.022	0.024	0.079
PF3D7_1310200	conserved Plasmodium protein, unknown function		-2.21	-1.894	-2.269	-1.963	-2.321	-2.129	-2.245	-1.763	0.0305	0.849462	0.111	0.235	-0.024	-0.2
PF3D7_1310400	conserved Plasmodium protein, unknown function		-1.22	-1.359	-1.21	-1.321	-1.094	-1.36	-1.23	-1.252	-0.0435	0.534077	-0.126	0.001	0.02	-0.069
PF3D7_1311600	conserved Plasmodium protein, unknown function		0.792	1.071	0.787	1.018	0.845	1.09	0.8	1.094	-0.04025	0.72231	-0.053	-0.019	-0.013	-0.076
PF3D7_1312500	conserved Plasmodium protein, unknown function		-0.575	-0.743	-0.608	-0.547	-0.585	-0.951	-0.567	-0.799	0.10725	0.331532	0.01	0.208	-0.041	0.252
PF3D7_1312700	conserved Plasmodium protein, unknown function		0.411	0.615	0.472	0.619	0.405	0.729	0.447	0.708	-0.043	0.681378	0.006	-0.114	0.025	-0.089
PF3D7_1312800	conserved Plasmodium protein, unknown function		1.865	2.124	1.865	2.069	1.902	2.076	1.874	2.012	0.01475	0.864157	-0.037	0.048	-0.009	0.057
PF3D7_1313100	conserved Plasmodium protein, unknown function		1.263	0.644	1.723	0.92	1.453	0.756	1.199	1.211	-0.01725	0.951888	-0.19	-0.112	0.524	-0.291
PF3D7_1314100	conserved Plasmodium protein, unknown function		-0.426	-0.081	-0.326	-0.14	-0.414	0.043	-0.231	-0.04	-0.08275	0.547538	-0.012	-0.124	-0.095	-0.1
PF3D7_1315000	conserved Plasmodium protein, unknown function		-0.865	-0.586	-0.907	-0.475	-0.927	-0.718	-0.976	-0.698	0.1215	0.376317	0.062	0.132	0.069	0.223
PF3D7_1316300	conserved Plasmodium protein, unknown function		3.619	3.554	3.561	3.603	3.448	3.732	3.669	3.62	-0.033	0.618775	0.171	-0.178	-0.108	-0.017
PF3D7_1317300	conserved Plasmodium protein, unknown function		-0.485	-0.564	-0.444	-0.453	-0.546	-0.521	-0.574	-0.624	0.07975	0.0635239	0.061	-0.043	0.13	0.171
PF3D7_1317600	conserved Plasmodium protein, unknown function		-0.595	-0.454	-0.659	-0.495	-0.542	-0.483	-0.475	-0.293	-0.1025	0.200445	-0.053	0.029	-0.184	-0.202
PF3D7_1317700	conserved Plasmodium protein, unknown function		-0.144	-0.072	-0.241	-0.111	-0.121	-0.07	-0.184	-0.217	0.006	0.906094	-0.023	-0.002	-0.057	0.106
PF3D7_1318300	conserved Plasmodium protein, unknown function		3.715	3.66	3.685	3.345	3.636	3.675	3.603	3.452	0.00975	0.924756	0.079	-0.015	0.082	-0.107
PF3D7_1318500	conserved Plasmodium protein, unknown function		4.356	4.39	4.456	4.573	4.303	4.482	4.403	4.447	0.035	0.590346	0.053	-0.092	0.053	0.126
PF3D7_1318600	conserved Plasmodium protein, unknown function		3.071	3.077	3.042	3.388	2.821	3.22	3.22	3.346	-0.00725	0.960464	0.25	-0.143	-0.178	0.042
PF3D7_1318900	conserved Plasmodium protein, unknown function		2.784	2.736	2.846	2.678	2.971	2.909	3.014	2.422	-0.068	0.648807	-0.187	-0.173	-0.168	0.256
PF3D7_1319000	conserved Plasmodium protein, unknown function	1	3.59	3.267	3.635	3.083	3.539	3.356	3.521	3.229	-0.0175	0.911577	0.051	-0.089	0.114	-0.146
PF3D7_1319200	conserved Plasmodium protein, unknown function		4.003	3.559	3.976	3.558	4.211	3.46	4.137	3.574	-0.0715	0.765024	-0.208	0.099	-0.161	-0.016
PF3D7_1319400	conserved Plasmodium protein, unknown function		1.396	1.161	1.37	1.03	1.42	0.988	1.444	1.118	-0.00325	0.982554	-0.024	0.173	-0.074	-0.088
PF3D7_1319800	conserved Plasmodium protein, unknown function		3.293	3.343	3.156	3.158	3.234	3.438	3.317	3.378	-0.10425	0.157339	0.059	-0.095	-0.161	-0.22
PF3D7_1319900	conserved Plasmodium protein, unknown function		2.936	3.066	3.216	2.839	2.673	3.132	3.266	2.889	0.02425	0.880592	0.263	-0.066	-0.05	-0.05
PF3D7_1320700	conserved Plasmodium protein, unknown function		1.127	1.448	1.259	1.494	1.144	1.427	1.219	1.317	0.05525	0.617509	-0.017	0.021	0.04	0.177
PF3D7_1321000	conserved Plasmodium protein, unknown function		4.7	4.799	4.761	4.748	4.721	5.031	4.769	5.212	-0.18125	0.172349	-0.021	-0.232	-0.008	-0.464
PF3D7_1321100	conserved Plasmodium protein, unknown function		-4.09	-4.037	-3.937	-3.766	-4.366	-4.155	-4.157	-3.839	0.17175	0.234492	0.276	0.118	0.22	0.073
PF3D7_1322200	conserved Plasmodium protein, unknown function		1.733	1.526	1.657	1.536	1.7	1.38	1.727	1.541	0.026	0.792448	0.033	0.146	-0.07	-0.005
PF3D7_1322300	conserved Plasmodium protein, unknown function		2.56	2.277	2.356	2.393	2.44	2.07	2.551	2.217	0.077	0.556442	0.12	0.207	-0.195	0.176
PF3D7_1322400	conserved Plasmodium protein, unknown function		3.556	2.816	3.454	2.607	3.195	2.886	3.242	2.609	0.12525	0.666575	0.361	-0.07	0.212	-0.002
PF3D7_1322600	conserved Plasmodium protein, unknown function		-2.024	-1.689	-1.918	-1.207	-1.936	-1.808	-2.099	-1.409	0.1035	0.673396	-0.088	0.119	0.181	0.202
PF3D7_1322700	conserved Plasmodium protein, unknown function		3.148	3.173	3.11	2.902	3.15	3.295	3.028	3.295	-0.10875	0.269009	-0.002	-0.122	0.082	-0.393
PF3D7_1324000	conserved Plasmodium protein, unknown function		0.856	0.798	0.808	0.972	0.811	0.569	0.697	0.427	0.2325	0.0445847	0.045	0.229	0.111	0.545
PF3D7_1324600	conserved Plasmodium protein, unknown function		1.547	1.406	1.644	1.34	1.621	1.419	1.599	1.305	-0.00175	0.986856	-0.074	-0.013	0.045	0.035
PF3D7_1325300	conserved Plasmodium protein, unknown function		2.251	2.139	2.393	2.061	2.325	2.135	2.424	1.94	0.005	0.970354	-0.074	0.004	-0.031	0.121
PF3D7_1325400	conserved Plasmodium protein, unknown function		0.886	1.089	1.012	1.148	0.857	1.166	0.959	1.087	0.0165	0.858604	0.029	-0.077	0.053	0.061
PF3D7_1325500	conserved Plasmodium protein, unknown function		-1.792	-1.524	-2.209	-2.071	-2.114	-1.819	-1.816	-1.675	-0.043	0.817119	0.322	0.295	-0.393	-0.396
PF3D7_1325700	conserved Plasmodium protein, unknown function		-0.691	-0.682	-0.846	-0.574	-0.479	-0.922	-0.649	-0.663	-0.02	0.85809	-0.212	0.24	-0.197	0.089
PF3D7_1325800	conserved Plasmodium protein, unknown function		1.177	1.104	1.282	1.058	1.299	0.924	1.354	0.9	0.036	0.790848	-0.122	0.18	-0.072	0.158
PF3D7_1325900	conserved Plasmodium protein, unknown function		0.871	0.736	0.92	0.792	0.875	0.701	0.922	0.765	0.014	0.836449	-0.004	0.035	-0.002	0.027
PF3D7_1326000	conserved Plasmodium protein, unknown function		0.167	0.216	0.308	0.359	0.182	0.452	0.263	0.352	-0.04975	0.518496	-0.015	-0.236	0.045	0.007
PF3D7_1326200	conserved Plasmodium protein, unknown function		0.543	0.282	0.348	0.072	0.626	0.249	0.441	0.308	-0.09475	0.487552	-0.083	0.033	-0.093	-0.236
PF3D7_1326500	conserved Plasmodium protein, unknown function		3.221	3.132	3.319	3.157	3.386	3.045	3.407	3.202	-0.05275	0.598194	-0.165	0.087	-0.088	-0.045
PF3D7_1326600	conserved Plasmodium protein, unknown function		1.01	0.948	1.109	0.924	1.077	0.764	1.177	0.857	0.029	0.789839	-0.067	0.184	-0.068	0.067
PF3D7_1327000	conserved Plasmodium protein, unknown function		0.16	0.339	0.306	0.24	0.156	0.274	0.214	0.261	0.035	0.490918	0.004	0.065	0.092	-0.021
PF3D7_1327300	conserved Plasmodium protein, unknown function		1.946	1.217	1.954	1.069	1.86	1.327	1.906	1.23	-0.03425	0.910897	0.086	-0.11	0.048	-0.161
PF3D7_1327400	conserved Plasmodium protein, unknown function		-1.86	-1.766	-1.81	-1.593	-1.808	-1.716	-1.805	-1.464	-0.059	0.575203	-0.052	-0.05	-0.005	-0.129
PF3D7_1328000	conserved Plasmodium protein, unknown function		2.437	2.364	2.251	2.308	2.382	2.059	2.383	2.346	0.0475	0.608007	0.055	0.305	-0.132	-0.038
PF3D7_1328200	conserved Plasmodium protein, unknown function		0.062	0.126	0.053	0.179	0.088	0.132	0.116	0.046	0.0095	0.795355	-0.026	-0.006	-0.063	0.133
PF3D7_1328600	conserved Plasmodium protein, unknown function	1	2.672	2.846	2.79	2.647	2.785	2.849	2.76	2.723	-0.0405	0.484256	-0.113	-0.003	0.03	-0.076
PF3D7_1329200	conserved Plasmodium protein, unknown function		1.687	1.512	1.632	1.279	1.873	1.221	1.754	1.373	-0.02775	0.881771	-0.186	0.291	-0.122	-0.094
PF3D7_1329600	conserved Plasmodium protein, unknown function		-1.307	-1.481	-1.315	-1.252	-1.232	-1.231	-1.177	-1.146	-0.14225	0.0382941	-0.075	-0.25	-0.138	-0.106
PF3D7_1329800	conserved Plasmodium protein, unknown function		-1.348	-1.483	-1.306	-1.47	-1.255	-1.395	-1.333	-1.31	-0.0785	0.187294	-0.093	-0.088	0.027	-0.16
PF3D7_1329900	conserved Plasmodium protein, unknown function		1.734	1.765	1.544	1.406	1.315	1.642	1.662	1.572	0.0645	0.598932	0.419	0.123	-0.118	-0.166
PF3D7_1330100	conserved Plasmodium protein, unknown function		-0.916	-0.969	-0.932	-0.698	-0.912	-0.891	-1.053	-0.789	0.0325	0.705219	-0.004	-0.078	0.121	0.091
PF3D7_1330200	conserved Plasmodium protein, unknown function		-1.221	-1.003	-1.132	-0.762	-1.136	-0.988	-1.245	-0.93	0.04525	0.724942	-0.085	-0.015	0.113	0.168
PF3D7_1331200	conserved Plasmodium protein, unknown function		-1.415	-1.298	-1.566	-1.297	-1.465	-1.54	-1.509	-1.376	0.0785	0.323408	0.05	0.242	-0.057	0.079
PF3D7_1331500	conserved Plasmodium protein, unknown function		-0.188	-0.165	0.112	-0.116	-0.153	-0.092	-0.223	-0.112	0.05575	0.483028	-0.035	-0.073	0.335	-0.004
PF3D7_1333100	conserved Plasmodium protein, unknown function		0.876	0.212	0.859	0.102	0.777	0.085	0.868	0.132	0.04675	0.878224	0.099	0.127	-0.009	-0.03
PF3D7_1333500	conserved Plasmodium protein, unknown function		1.635	1.901	1.698	2.007	1.665	1.931	1.722	1.863	0.015	0.892406	-0.03	-0.03	-0.024	0.144
PF3D7_1333900	conserved Plasmodium protein, unknown function		-1.599	-1.397	-1.675	-1.691	-1.624	-1.432	-1.581	-1.409	-0.079	0.39452	0.025	0.035	-0.094	-0.282
PF3D7_1335600	conserved Plasmodium protein, unknown function		-0.311	-0.135	-0.262	-0.18	-0.3	-0.139	-0.318	-0.179	0.012	0.846533	-0.011	0.004	0.056	-0.001
PF3D7_1335800	conserved Plasmodium protein, unknown function		-0.065	-0.084	0.221	0.166	0.107	0.14	0.269	0.294	-0.143	0.167079	-0.172	-0.224	-0.048	-0.128
PF3D7_1336000	conserved Plasmodium protein, unknown function		-0.887	-0.773	-0.972	-0.84	-0.909	-0.841	-1.006	-0.845	0.03225	0.591218	0.022	0.068	0.034	0.005
PF3D7_1336200	conserved Plasmodium protein, unknown function		0.31	0.408	0.273	0.119	0.361	0.512	0.301	0.421	-0.12125	0.157155	-0.051	-0.104	-0.028	-0.302
PF3D7_1337500	conserved Plasmodium protein, unknown function		1.565	1.56	1.667	1.44	1.68	1.634	1.656	1.558	-0.074	0.215124	-0.115	-0.074	0.011	-0.118
PF3D7_1337700	conserved Plasmodium protein, unknown function		0.163	0.157	0.299	0.136	0.314	0.129	0.336	-0.047	0.00575	0.954673	-0.151	0.028	-0.037	0.183
PF3D7_1337900	conserved Plasmodium protein, unknown function		-0.533	-0.356	-0.53	-0.132	-0.237	-0.15	-0.306	-0.054	-0.201	0.115655	-0.296	-0.206	-0.224	-0.078
PF3D7_1338500	conserved Plasmodium protein, unknown function		1.906	1.872	1.784	1.731	2.13	1.7	1.903	1.689	-0.03225	0.781848	-0.224	0.172	-0.119	0.042
PF3D7_1339000	conserved Plasmodium protein, unknown function		3.937	3.204	3.564	2.828	3.572	3.29	3.692	3.305	-0.0815	0.76281	0.365	-0.086	-0.128	-0.477
PF3D7_1339300	conserved Plasmodium protein, unknown function		-1.546	-1.717	-1.664	-1.831	-1.512	-1.666	-1.713	-1.769	-0.0245	0.772253	-0.034	-0.051	0.049	-0.062
PF3D7_1339600	conserved Plasmodium protein, unknown function		0.15	-0.222	0.197	-0.137	0.029	0.31	0.319	-0.143	-0.13175	0.423232	0.121	-0.532	-0.122	0.006
PF3D7_1339700	conserved Plasmodium protein, unknown function		-1.609	-1.427	-1.46	-1.253	-1.544	-1.473	-1.491	-1.427	0.0465	0.567867	-0.065	0.046	0.031	0.174
PF3D7_1340400	conserved Plasmodium protein, unknown function		4.174	4.334	4.462	4.026	4.462	4.267	4.498	4.019	-0.0625	0.681861	-0.288	0.067	-0.036	0.007
PF3D7_1340500	conserved Plasmodium protein, unknown function		2.034	1.961	2.049	1.948	1.725	2.069	1.823	1.932	0.11075	0.20612	0.309	-0.108	0.226	0.016
PF3D7_1341700	conserved Plasmodium protein, unknown function		3.374	3.405	3.507	3.609	3.368	3.507	3.345	3.442	0.05825	0.40327	0.006	-0.102	0.162	0.167
PF3D7_1343100	conserved Plasmodium protein, unknown function		-1.567	-1.344	-1.636	-1.34	-1.732	-1.321	-1.636	-1.446	0.062	0.623528	0.165	-0.023	0	0.106
PF3D7_1343800	conserved Plasmodium protein, unknown function		0.572	0.576	0.566	0.596	0.65	0.539	0.569	0.592	-0.01	0.695831	-0.078	0.037	-0.003	0.004
PF3D7_1344700	conserved Plasmodium protein, unknown function		-0.353	-0.4	-0.441	-0.49	-0.473	-0.423	-0.417	-0.316	-0.01375	0.765172	0.12	0.023	-0.024	-0.174
PF3D7_1344900	conserved Plasmodium protein, unknown function		0.348	0.149	0.179	0.035	0.401	-0.051	0.29	-0.008	0.01975	0.882816	-0.053	0.2	-0.111	0.043
PF3D7_1345000	conserved Plasmodium protein, unknown function	1	3.721	3.981	3.729	3.831	3.883	4.034	3.965	4.061	-0.17025	0.0571156	-0.162	-0.053	-0.236	-0.23
PF3D7_1345300	conserved Plasmodium protein, unknown function		0.883	0.85	0.966	1.115	0.74	0.936	0.834	1.013	0.07275	0.419179	0.143	-0.086	0.132	0.102
PF3D7_1345400	conserved Plasmodium protein, unknown function		1.368	1.308	1.237	1.201	1.287	1.077	1.317	1.142	0.07275	0.328769	0.081	0.231	-0.08	0.059
PF3D7_1345800	conserved Plasmodium protein, unknown function		0.071	-0.164	-0.081	-0.129	0.203	-0.246	0.056	-0.233	-0.02075	0.87076	-0.132	0.082	-0.137	0.104
PF3D7_1346500	conserved Plasmodium protein, unknown function		0.068	0.238	0.146	0.336	0.049	0.287	0.108	0.361	-0.00425	0.965234	0.019	-0.049	0.038	-0.025
PF3D7_1346900	conserved Plasmodium protein, unknown function		1.479	1.581	1.395	1.807	1.445	1.61	1.44	1.734	0.00825	0.944578	0.034	-0.029	-0.045	0.073
PF3D7_1347400	conserved Plasmodium protein, unknown function		0.58	0.142	0.516	0.33	0.745	0.501	0.413	0.73	-0.20525	0.162728	-0.165	-0.359	0.103	-0.4
PF3D7_1347900	conserved Plasmodium protein, unknown function		0.055	-0.061	-0.043	-0.102	0.031	-0.005	-0.004	-0.141	-0.008	0.879402	0.024	-0.056	-0.039	0.039
PF3D7_1348000	conserved Plasmodium protein, unknown function		2.324	2.392	2.628	2.497	2.257	2.479	2.519	2.102	0.121	0.345405	0.067	-0.087	0.109	0.395
PF3D7_1348600	conserved Plasmodium protein, unknown function		-1.583	-1.399	-1.599	-1.385	-1.57	-1.627	-1.581	-1.361	0.04325	0.619392	-0.013	0.228	-0.018	-0.024
PF3D7_1348900	conserved Plasmodium protein, unknown function		0.834	0.869	0.802	0.78	0.777	0.938	0.866	0.739	-0.00875	0.863572	0.057	-0.069	-0.064	0.041
PF3D7_1349000	conserved Plasmodium protein, unknown function	1	3.9	4.26	4.33	3.78	4.434	4.2	4.353	4.184	-0.22525	0.177311	-0.534	0.06	-0.023	-0.404
PF3D7_1349500	conserved Plasmodium protein, unknown function		-0.208	-0.197	-0.135	-0.18	-0.184	-0.153	-0.141	-0.171	-0.01775	0.378556	-0.024	-0.044	0.006	-0.009
PF3D7_1349600	conserved Plasmodium protein, unknown function		-0.488	-0.395	-0.332	-0.179	-0.682	-0.552	-0.371	-0.673	0.221	0.0636344	0.194	0.157	0.039	0.494
PF3D7_1349900	conserved Plasmodium protein, unknown function		2.858	2.981	2.762	2.887	2.854	3.164	2.772	3.324	-0.1565	0.297909	0.004	-0.183	-0.01	-0.437
PF3D7_1350000	conserved Plasmodium protein, unknown function		3.154	3.47	3.301	3.269	3.164	3.624	3.445	3.511	-0.1375	0.286982	-0.01	-0.154	-0.144	-0.242
PF3D7_1350500	conserved Plasmodium protein, unknown function		-1.049	-0.924	-1.185	-0.9	-1.111	-0.984	-1.211	-1.026	0.0685	0.438426	0.062	0.06	0.026	0.126
PF3D7_1350800	conserved Plasmodium protein, unknown function		3.104	2.83	2.815	2.965	2.819	3.047	2.814	3.309	-0.06875	0.629544	0.285	-0.217	0.001	-0.344
PF3D7_1351200	conserved Plasmodium protein, unknown function		-1.762	-1.854	-2.033	-1.902	-1.73	-2.215	-1.961	-2.082	0.10925	0.388241	-0.032	0.361	-0.072	0.18
PF3D7_1351800	conserved Plasmodium protein, unknown function		-1.478	-1.234	-1.615	-0.833	-1.703	-1.591	-1.818	-0.921	0.21825	0.440601	0.225	0.357	0.203	0.088
PF3D7_1351900	conserved Plasmodium protein, unknown function		-0.011	0.009	0.196	-0.022	0.013	0.121	0.112	-0.04	-0.0085	0.899592	-0.024	-0.112	0.084	0.018
PF3D7_1352300	conserved Plasmodium protein, unknown function		-0.435	-0.562	-0.454	-0.595	-0.368	-0.445	-0.379	-0.649	-0.05125	0.526186	-0.067	-0.117	-0.075	0.054
PF3D7_1352400	conserved Plasmodium protein, unknown function		-0.817	-0.732	-0.815	-0.779	-0.834	-0.684	-0.818	-0.658	-0.03725	0.479166	0.017	-0.048	0.003	-0.121
PF3D7_1353300	conserved Plasmodium protein, unknown function		1.27	1.561	1.337	1.508	1.308	1.574	1.355	1.515	-0.019	0.845917	-0.038	-0.013	-0.018	-0.007
PF3D7_1354000	conserved Plasmodium protein, unknown function	1	3.94	3.987	4.385	3.951	4.285	4.077	4.402	3.888	-0.09725	0.556028	-0.345	-0.09	-0.017	0.063
PF3D7_1354100	conserved Plasmodium protein, unknown function		-0.264	-0.284	-0.403	-0.186	-0.13	0.049	-0.324	-0.153	-0.14475	0.153083	-0.134	-0.333	-0.079	-0.033
PF3D7_1354700	conserved Plasmodium protein, unknown function		0.935	1.159	0.993	0.823	0.848	0.914	1.318	0.798	0.008	0.955561	0.087	0.245	-0.325	0.025
PF3D7_1354900	conserved Plasmodium protein, unknown function		-0.504	-0.547	-0.582	-0.593	-0.443	-0.529	-0.499	-0.667	-0.022	0.685167	-0.061	-0.018	-0.083	0.074
PF3D7_1356000	conserved Plasmodium protein, unknown function		4.95	5.67	5.316	5.431	5.385	5.654	5.643	5.601	-0.229	0.208766	-0.435	0.016	-0.327	-0.17
PF3D7_1356100	conserved Plasmodium protein, unknown function		3.555	3.406	3.474	3.212	3.432	3.578	3.42	3.373	-0.039	0.664582	0.123	-0.172	0.054	-0.161
PF3D7_1356500	conserved Plasmodium protein, unknown function	1	2.045	1.777	2.052	1.477	2.384	1.798	1.829	1.449	-0.02725	0.912009	-0.339	-0.021	0.223	0.028
PF3D7_1357400	conserved Plasmodium protein, unknown function		0.758	0.637	0.81	0.641	0.678	0.827	0.792	0.813	-0.066	0.274806	0.08	-0.19	0.018	-0.172
PF3D7_1358200	conserved Plasmodium protein, unknown function		-0.866	-0.658	-0.789	-0.614	-0.77	-0.62	-0.726	-0.711	-0.025	0.718517	-0.096	-0.038	-0.063	0.097
PF3D7_1358400	conserved Plasmodium protein, unknown function		1.226	1.216	1.142	1.031	1.174	1.172	1.1	1.185	-0.004	0.93763	0.052	0.044	0.042	-0.154
PF3D7_1359000	conserved Plasmodium protein, unknown function		-0.263	-0.18	-0.209	-0.169	-0.273	-0.115	-0.235	-0.259	0.01525	0.727212	0.01	-0.065	0.026	0.09
PF3D7_1359500	conserved Plasmodium protein, unknown function		2.42	2.527	3.149	2.371	2.769	2.653	2.33	1.995	0.18	0.499735	-0.349	-0.126	0.819	0.376
PF3D7_1359600	conserved Plasmodium protein, unknown function		-1.421	-1.238	-1.42	-1.367	-1.403	-1.283	-1.483	-1.401	0.031	0.621524	-0.018	0.045	0.063	0.034
PF3D7_1359700	conserved Plasmodium protein, unknown function		1.306	1.432	1.245	1.416	1.338	1.645	1.298	1.395	-0.06925	0.470159	-0.032	-0.213	-0.053	0.021
PF3D7_1360300	conserved Plasmodium protein, unknown function		0.463	0.49	0.292	0.181	0.795	0.484	0.7	0.454	-0.25175	0.0630332	-0.332	0.006	-0.408	-0.273
PF3D7_1360400	conserved Plasmodium protein, unknown function		-0.403	-0.148	-0.156	0.028	-0.266	-0.083	-0.236	-0.2	0.0265	0.794348	-0.137	-0.065	0.08	0.228
PF3D7_1361200	conserved Plasmodium protein, unknown function		0.038	0.073	0.217	-0.027	0.115	0.048	0.243	-0.006	-0.02475	0.75094	-0.077	0.025	-0.026	-0.021
PF3D7_1361300	conserved Plasmodium protein, unknown function	1	5.317	5.654	5.384	5.235	5.499	5.774	5.582	5.784	-0.26225	0.0630951	-0.182	-0.12	-0.198	-0.549
PF3D7_1362700	conserved Plasmodium protein, unknown function		3.027	2.607	3.044	2.429	3.055	2.669	2.936	2.436	0.00275	0.989832	-0.028	-0.062	0.108	-0.007
PF3D7_1362800	conserved Plasmodium protein, unknown function		0.493	0.496	0.553	0.463	0.459	0.564	0.577	0.646	-0.06025	0.210188	0.034	-0.068	-0.024	-0.183
PF3D7_1362900	conserved Plasmodium protein, unknown function	1	5.058	5.36	5.158	5.171	5.016	5.56	5.082	5.444	-0.08875	0.569906	0.042	-0.2	0.076	-0.273
PF3D7_1363000	conserved Plasmodium protein, unknown function		-0.536	-0.392	-0.461	-0.43	-0.401	-0.284	-0.485	-0.48	-0.04225	0.479213	-0.135	-0.108	0.024	0.05
PF3D7_1363100	conserved Plasmodium protein, unknown function		-0.853	-0.518	-0.77	-0.701	-0.968	-0.664	-0.778	-0.776	0.086	0.40108	0.115	0.146	0.008	0.075
PF3D7_1363600	conserved Plasmodium protein, unknown function		-0.388	-0.274	-0.556	-0.192	-0.319	-0.387	-0.288	-0.368	-0.012	0.888475	-0.069	0.113	-0.268	0.176
PF3D7_1364400	conserved Plasmodium protein, unknown function		-0.952	-0.927	-0.98	-0.966	-0.921	-0.967	-0.968	-0.999	0.0075	0.715793	-0.031	0.04	-0.012	0.033
PF3D7_1365000	conserved Plasmodium protein, unknown function		0.828	0.823	0.854	1.077	0.912	0.974	0.877	0.868	-0.01225	0.857707	-0.084	-0.151	-0.023	0.209
PF3D7_1365300	conserved Plasmodium protein, unknown function		-0.288	-0.319	-0.264	-0.422	-0.297	-0.271	-0.315	-0.423	0.00325	0.948468	0.009	-0.048	0.051	0.001
PF3D7_1365800	conserved Plasmodium protein, unknown function		0.388	0.258	0.114	-0.344	0.094	-0.113	0.092	-0.352	0.17375	0.399024	0.294	0.371	0.022	0.008
PF3D7_1366000	conserved Plasmodium protein, unknown function		-1.236	-1.352	-1.047	-1.427	-1.254	-1.327	-0.886	-1.417	-0.0445	0.766073	0.018	-0.025	-0.161	-0.01
PF3D7_1366300	conserved Plasmodium protein, unknown function		-0.468	-0.57	-0.474	-0.599	-0.414	-0.5	-0.467	-0.481	-0.06225	0.153273	-0.054	-0.07	-0.007	-0.118
PF3D7_1366700	conserved Plasmodium protein, unknown function		0.615	0.689	0.674	0.663	0.701	0.768	0.674	0.89	-0.098	0.101666	-0.086	-0.079	0	-0.227
PF3D7_1367300	conserved Plasmodium protein, unknown function	1	2.916	2.999	2.972	2.436	2.863	2.796	3.766	2.477	-0.14475	0.65375	0.053	0.203	-0.794	-0.041
PF3D7_1367400	conserved Plasmodium protein, unknown function		-0.491	-0.521	-0.436	-0.389	-0.491	-0.401	-0.455	-0.44	-0.0125	0.731126	0	-0.12	0.019	0.051
PF3D7_1367900	conserved Plasmodium protein, unknown function		3.756	3.598	3.586	3.199	3.795	3.484	3.521	3.141	0.0495	0.791296	-0.039	0.114	0.065	0.058
PF3D7_1368300	conserved Plasmodium protein, unknown function		0.813	0.732	0.601	0.593	0.756	0.872	0.883	1.011	-0.19575	0.0393126	0.057	-0.14	-0.282	-0.418
PF3D7_1369100	conserved Plasmodium protein, unknown function		2.138	2.365	2.491	2.275	2.091	2.478	2.256	2.244	0.05	0.662541	0.047	-0.113	0.235	0.031
PF3D7_1369200	conserved Plasmodium protein, unknown function		1.248	1.651	1.425	1.677	1.154	1.726	1.366	1.642	0.02825	0.870143	0.094	-0.075	0.059	0.035
PF3D7_1369300	conserved Plasmodium protein, unknown function	1	4.12	4.466	4.188	4.248	4.04	4.527	4.312	4.7	-0.13925	0.420034	0.08	-0.061	-0.124	-0.452
PF3D7_1369400	conserved Plasmodium protein, unknown function		0.441	0.369	0.217	0.445	0.304	0.35	0.113	0.468	0.05925	0.539282	0.137	0.019	0.104	-0.023
PF3D7_1369600	conserved Plasmodium protein, unknown function		0.178	-0.264	0.068	-0.062	0.259	0.083	-0.161	-0.246	-0.00375	0.98078	-0.081	-0.347	0.229	0.184
PF3D7_1402000	conserved Plasmodium protein, unknown function	1	2.897	3.021	3.026	2.789	2.935	3.103	3.119	3.255	-0.16975	0.0976939	-0.038	-0.082	-0.093	-0.466
PF3D7_1402800	conserved Plasmodium protein, unknown function		-1.465	-1.422	-1.639	-1.403	-1.488	-1.568	-1.642	-1.556	0.08125	0.240604	0.023	0.146	0.003	0.153
PF3D7_1402900	conserved Plasmodium protein, unknown function		-0.804	-0.716	-0.902	-0.889	-0.763	-0.779	-0.747	-0.805	-0.05425	0.27205	-0.041	0.063	-0.155	-0.084
PF3D7_1403000	conserved Plasmodium protein, unknown function	1	3.389	3.255	3.433	3.1	3.459	3.283	3.436	3.048	-0.01225	0.922485	-0.07	-0.028	-0.003	0.052
PF3D7_1403200	conserved Plasmodium protein, unknown function		5.172	4.982	4.997	4.698	5.287	5.285	5.017	5.195	-0.23375	0.0922291	-0.115	-0.303	-0.02	-0.497
PF3D7_1403400	conserved Plasmodium protein, unknown function		3.276	3.172	3.331	2.978	3.236	2.806	3.498	2.984	0.05825	0.743085	0.04	0.366	-0.167	-0.006
PF3D7_1404200	conserved Plasmodium protein, unknown function		5.082	5.323	5.163	4.903	5.215	5.56	5.192	5.64	-0.284	0.0978545	-0.133	-0.237	-0.029	-0.737
PF3D7_1404700	conserved Plasmodium protein, unknown function		-3.005	-3.073	-3.363	-2.666	-3.243	-2.991	-3.32	-2.534	-0.00475	0.984038	0.238	-0.082	-0.043	-0.132
PF3D7_1404800	conserved Plasmodium protein, unknown function		-3.825	-3.627	-3.856	-3.821	-3.674	-3.938	-3.906	-3.776	0.04125	0.625862	-0.151	0.311	0.05	-0.045
PF3D7_1404900	conserved Plasmodium protein, unknown function		-1.306	-1.389	-1.332	-1.496	-1.398	-1.414	-1.431	-1.401	0.03025	0.506312	0.092	0.025	0.099	-0.095
PF3D7_1405000	conserved Plasmodium protein, unknown function		-0.888	-0.79	-0.848	-0.722	-0.978	-0.78	-0.861	-0.968	0.08475	0.203094	0.09	-0.01	0.013	0.246
PF3D7_1405300	conserved Plasmodium protein, unknown function		0.093	0.119	0.107	0.171	0.033	0.146	0.167	-0.172	0.079	0.35856	0.06	-0.027	-0.06	0.343
PF3D7_1407200	conserved Plasmodium protein, unknown function		-0.398	-0.326	-0.437	-0.251	-0.361	-0.252	-0.39	-0.199	-0.0525	0.421926	-0.037	-0.074	-0.047	-0.052
PF3D7_1407400	conserved Plasmodium protein, unknown function		0.93	1.025	1.01	1.046	0.763	0.978	0.966	0.887	0.10425	0.10985	0.167	0.047	0.044	0.159
PF3D7_1407600	conserved Plasmodium protein, unknown function		-1.15	-1.156	-1.008	-0.879	-1.097	-1.173	-1.041	-1.205	0.08075	0.326947	-0.053	0.017	0.033	0.326
PF3D7_1408300	conserved Plasmodium protein, unknown function		0.758	0.459	0.796	0.319	0.765	0.663	0.775	0.686	-0.13925	0.287034	-0.007	-0.204	0.021	-0.367
PF3D7_1408500	conserved Plasmodium protein, unknown function		-0.524	-0.634	-0.634	-0.676	-0.569	-0.506	-0.537	-0.568	-0.072	0.0911575	0.045	-0.128	-0.097	-0.108
PF3D7_1408800	conserved Plasmodium protein, unknown function		5.886	4.966	5.621	4.879	5.601	4.909	5.707	4.488	0.16175	0.68553	0.285	0.057	-0.086	0.391
PF3D7_1409200	conserved Plasmodium protein, unknown function		0.915	0.509	0.639	0.293	NA	1.153	1.073	-0.012	-0.149	0.687983	NA	-0.644	-0.434	0.305
PF3D7_1409500	conserved Plasmodium protein, unknown function		1.912	1.825	1.967	1.652	1.984	1.76	1.935	1.662	0.00375	0.971841	-0.072	0.065	0.032	-0.01
PF3D7_1409600	conserved Plasmodium protein, unknown function		-1.142	-1.049	-1.168	-1.134	-1.044	-1.022	-1.13	-0.895	-0.1005	0.117257	-0.098	-0.027	-0.038	-0.239
PF3D7_1410500	conserved Plasmodium protein, unknown function		-0.761	-1.377	-0.753	-1.535	-0.815	-0.96	-0.666	-1.174	-0.20275	0.414339	0.054	-0.417	-0.087	-0.361
PF3D7_1411000	conserved Plasmodium protein, unknown function		-0.555	-0.289	-0.503	-0.592	-0.637	-0.301	-0.541	-0.578	0.0295	0.778303	0.082	0.012	0.038	-0.014
PF3D7_1411500	conserved Plasmodium protein, unknown function		-0.344	-0.228	-0.467	-0.368	-0.233	-0.253	-0.389	-0.26	-0.068	0.304778	-0.111	0.025	-0.078	-0.108
PF3D7_1411800	conserved Plasmodium protein, unknown function		0.266	0.317	0.43	0.19	0.256	0.388	0.391	0.394	-0.0565	0.387447	0.01	-0.071	0.039	-0.204
PF3D7_1412200	conserved Plasmodium protein, unknown function		1.521	1.433	1.621	1.495	1.511	1.426	1.615	1.422	0.024	0.70271	0.01	0.007	0.006	0.073
PF3D7_1412400	conserved Plasmodium protein, unknown function		0.735	0.856	0.724	0.862	0.756	0.796	0.746	0.869	0.0025	0.959072	-0.021	0.06	-0.022	-0.007
PF3D7_1413000	conserved Plasmodium protein, unknown function		4.577	4.328	4.633	4.127	4.748	4.484	4.918	4.302	-0.19675	0.316351	-0.171	-0.156	-0.285	-0.175
PF3D7_1413100	conserved Plasmodium protein, unknown function	1	3.462	3.26	3.393	3.184	3.676	3.032	3.324	3.043	0.056	0.744647	-0.214	0.228	0.069	0.141
PF3D7_1413200	conserved Plasmodium protein, unknown function	1	4.28	4.669	4.348	4.325	4.323	4.285	4.492	4.615	-0.02325	0.849603	-0.043	0.384	-0.144	-0.29
PF3D7_1413300	conserved Plasmodium protein, unknown function		3.233	3.561	3.286	3.286	2.914	3.502	3.362	3.617	-0.00725	0.96755	0.319	0.059	-0.076	-0.331
PF3D7_1413600	conserved Plasmodium protein, unknown function		0.318	-0.028	0.063	-0.118	0.337	-0.481	0.091	-0.531	0.20475	0.414831	-0.019	0.453	-0.028	0.413
PF3D7_1413700	conserved Plasmodium protein, unknown function		-2.235	-2.29	-2.174	-1.969	-2.108	-2.299	-2.164	-2.292	0.04875	0.585728	-0.127	0.009	-0.01	0.323
PF3D7_1414200	conserved Plasmodium protein, unknown function		-1.264	-1.212	-1.188	-1.245	-1.162	-1.155	-1.227	-1.3	-0.01625	0.682341	-0.102	-0.057	0.039	0.055
PF3D7_1415400	conserved Plasmodium protein, unknown function		-0.045	-0.166	0.061	-0.183	0.069	-0.226	0.057	-0.17	-0.01575	0.874072	-0.114	0.06	0.004	-0.013
PF3D7_1415600	conserved Plasmodium protein, unknown function		0.186	0.186	0.169	0.29	0.138	0.133	0.255	0.101	0.051	0.287215	0.048	0.053	-0.086	0.189
PF3D7_1416000	conserved Plasmodium protein, unknown function	1	2.274	1.982	2.245	1.39	2.47	1.743	2.464	1.614	-0.1	0.756063	-0.196	0.239	-0.219	-0.224
PF3D7_1416600	conserved Plasmodium protein, unknown function		2.71	2.564	2.783	2.375	2.662	2.504	2.603	2.598	0.01625	0.870836	0.048	0.06	0.18	-0.223
PF3D7_1417100	conserved Plasmodium protein, unknown function		0.771	0.689	0.937	0.585	0.815	0.98	0.85	0.794	-0.11425	0.228577	-0.044	-0.291	0.087	-0.209
PF3D7_1417600	conserved Plasmodium protein, unknown function		-0.635	-0.654	-0.621	-0.664	-0.567	-0.702	-0.621	-0.732	0.012	0.768067	-0.068	0.048	0	0.068
PF3D7_1418200	conserved Plasmodium protein, unknown function		-1.147	-1.541	-1.241	-1.177	-1.066	-1.461	-1.41	-1.361	0.048	0.717396	-0.081	-0.08	0.169	0.184
PF3D7_1419000	conserved Plasmodium protein, unknown function		0.72	0.797	0.679	0.581	0.796	0.699	0.766	0.599	-0.02075	0.751884	-0.076	0.098	-0.087	-0.018
PF3D7_1419500	conserved Plasmodium protein, unknown function		0.558	0.354	0.438	0.219	0.657	0.445	0.394	0.505	-0.108	0.281481	-0.099	-0.091	0.044	-0.286
PF3D7_1419600	conserved Plasmodium protein, unknown function		2.475	2.728	2.49	2.596	2.365	2.69	2.482	2.761	-0.00225	0.984147	0.11	0.038	0.008	-0.165
PF3D7_1419700	conserved Plasmodium protein, unknown function		-1.636	-1.603	-1.768	-1.635	-1.626	-1.684	-1.841	-1.68	0.04725	0.45434	-0.01	0.081	0.073	0.045
PF3D7_1420100	conserved Plasmodium protein, unknown function	1	2.752	2.775	2.931	2.733	2.767	2.833	2.901	2.64	0.0125	0.867309	-0.015	-0.058	0.03	0.093
PF3D7_1421100	conserved Plasmodium protein, unknown function		-0.445	-0.29	-0.307	-0.476	-0.386	-0.309	-0.369	-0.662	0.052	0.591371	-0.059	0.019	0.062	0.186
PF3D7_1421300	conserved Plasmodium protein, unknown function		3.068	2.973	3.246	2.859	3.263	2.791	3.331	2.802	-0.01025	0.952956	-0.195	0.182	-0.085	0.057
PF3D7_1421600	conserved Plasmodium protein, unknown function		-1.482	-1.321	-1.569	-1.377	-1.46	-1.374	-1.576	-1.361	0.0055	0.943278	-0.022	0.053	0.007	-0.016
PF3D7_1421800	conserved Plasmodium protein, unknown function	1	4.937	4.812	4.751	4.622	4.787	4.939	4.868	4.886	-0.0895	0.264231	0.15	-0.127	-0.117	-0.264
PF3D7_1422200	conserved Plasmodium protein, unknown function		3.002	2.995	2.663	2.927	2.699	3.125	2.862	2.951	-0.0125	0.920019	0.303	-0.13	-0.199	-0.024
PF3D7_1422400	conserved Plasmodium protein, unknown function		0.22	0.159	0.242	0.228	0.016	0.235	0.244	0.202	0.038	0.526733	0.204	-0.076	-0.002	0.026
PF3D7_1422600	conserved Plasmodium protein, unknown function		0.872	0.763	0.581	0.697	0.782	0.486	0.704	0.635	0.0765	0.415832	0.09	0.277	-0.123	0.062
PF3D7_1422700	conserved Plasmodium protein, unknown function		-0.29	-0.363	-0.223	-0.438	-0.283	-0.283	-0.215	-0.357	-0.044	0.451733	-0.007	-0.08	-0.008	-0.081
PF3D7_1423500	conserved Plasmodium protein, unknown function		0.406	0.534	0.466	0.503	0.39	0.489	0.366	0.377	0.07175	0.118794	0.016	0.045	0.1	0.126
PF3D7_1423700	conserved Plasmodium protein, unknown function		-0.653	-0.688	-0.651	-0.675	-0.633	-0.762	-0.682	-0.762	0.043	0.240485	-0.02	0.074	0.031	0.087
PF3D7_1425300	conserved Plasmodium protein, unknown function		0.284	0.58	0.501	0.768	0.493	0.848	0.566	0.776	-0.1375	0.333876	-0.209	-0.268	-0.065	-0.008
PF3D7_1425500	conserved Plasmodium protein, unknown function		2.333	2.339	2.377	2.803	1.431	2.153	2.595	2.525	0.287	0.360334	0.902	0.186	-0.218	0.278
PF3D7_1425700	conserved Plasmodium protein, unknown function		0.635	0.823	0.911	0.79	0.697	0.991	0.804	0.761	-0.0235	0.792598	-0.062	-0.168	0.107	0.029
PF3D7_1425800	conserved Plasmodium protein, unknown function		0.585	0.356	0.705	0.174	0.618	0.449	0.691	0.384	-0.0805	0.581765	-0.033	-0.093	0.014	-0.21
PF3D7_1425900	conserved Plasmodium protein, unknown function		-0.967	-0.871	-0.77	-0.764	-0.904	-0.786	-0.829	-0.673	-0.045	0.533439	-0.063	-0.085	0.059	-0.091
PF3D7_1426600	conserved Plasmodium protein, unknown function		-0.89	-0.816	-0.729	-0.77	-0.883	-0.696	-0.713	-0.684	-0.05725	0.362326	-0.007	-0.12	-0.016	-0.086
PF3D7_1426800	conserved Plasmodium protein, unknown function		-0.061	-0.193	-0.093	-0.349	-0.094	-0.111	0.057	-0.138	-0.1025	0.237691	0.033	-0.082	-0.15	-0.211
PF3D7_1427000	conserved Plasmodium protein, unknown function		0.037	-0.116	0.023	-0.222	0.143	0.079	0.058	-0.092	-0.1165	0.191014	-0.106	-0.195	-0.035	-0.13
PF3D7_1427300	conserved Plasmodium protein, unknown function		2.167	2.445	2.099	2.358	2.173	2.486	2.133	2.445	-0.042	0.741617	-0.006	-0.041	-0.034	-0.087
PF3D7_1427700	conserved Plasmodium protein, unknown function		-1.163	-1.279	-1.121	-0.94	-1.228	-1.417	-1.268	-1.182	0.148	0.139158	0.065	0.138	0.147	0.242
PF3D7_1428900	conserved Plasmodium protein, unknown function		0.222	0.059	0.214	0.061	0.16	0.165	0.057	0.082	0.023	0.680647	0.062	-0.106	0.157	-0.021
PF3D7_1429600	conserved Plasmodium protein, unknown function		2.068	1.999	1.977	1.767	1.769	2.132	1.838	2.317	-0.06125	0.684478	0.299	-0.133	0.139	-0.55
PF3D7_1430500	conserved Plasmodium protein, unknown function		2.476	2.281	2.317	2.373	2.496	2.282	2.532	2.249	-0.028	0.750188	-0.02	-0.001	-0.215	0.124
PF3D7_1432200	conserved Plasmodium protein, unknown function		-0.821	-0.732	-0.766	-0.736	-0.774	-0.721	-0.79	-0.743	-0.00675	0.801668	-0.047	-0.011	0.024	0.007
PF3D7_1432300	conserved Plasmodium protein, unknown function		1.192	1.185	1.076	0.983	1.158	1.242	1.087	1.02	-0.01775	0.805139	0.034	-0.057	-0.011	-0.037
PF3D7_1432600	conserved Plasmodium protein, unknown function		0.277	0.001	0.171	0.07	0.193	-0.065	0.228	0.02	0.03575	0.711634	0.084	0.066	-0.057	0.05
PF3D7_1433200	conserved Plasmodium protein, unknown function		2.885	2.739	2.873	2.407	2.994	2.695	3.135	2.474	-0.0985	0.614768	-0.109	0.044	-0.262	-0.067
PF3D7_1433700	conserved Plasmodium protein, unknown function		-0.892	-0.913	-0.772	-0.924	-0.856	-0.765	-0.756	-0.885	-0.05975	0.256955	-0.036	-0.148	-0.016	-0.039
PF3D7_1433800	conserved Plasmodium protein, unknown function		0.387	0.253	0.347	0.24	0.451	0.168	0.51	0.129	-0.00775	0.942652	-0.064	0.085	-0.163	0.111
PF3D7_1434900	conserved Plasmodium protein, unknown function		2.831	3.048	2.801	2.809	2.918	2.926	2.863	2.903	-0.03025	0.635245	-0.087	0.122	-0.062	-0.094
PF3D7_1435600	conserved Plasmodium protein, unknown function		2.848	2.975	2.811	2.83	2.787	3.014	2.852	2.892	-0.02025	0.749179	0.061	-0.039	-0.041	-0.062
PF3D7_1435900	conserved Plasmodium protein, unknown function		1.936	1.702	2.077	1.687	1.816	1.831	1.896	1.412	0.11175	0.471035	0.12	-0.129	0.181	0.275
PF3D7_1436200	conserved Plasmodium protein, unknown function		-3.317	-3.569	-3.33	-3.295	-3.374	-3.18	-3.515	-3.542	0.025	0.819416	0.057	-0.389	0.185	0.247
PF3D7_1436400	conserved Plasmodium protein, unknown function		-0.587	-0.908	-0.747	-1.072	-0.663	-0.969	-0.831	-1.224	0.09325	0.576466	0.076	0.061	0.084	0.152
PF3D7_1437300	conserved Plasmodium protein, unknown function		-2.81	-2.831	-2.936	-3.002	-3.012	-2.804	-2.517	-3.151	-0.02375	0.87533	0.202	-0.027	-0.419	0.149
PF3D7_1439200	conserved Plasmodium protein, unknown function		1.673	1.61	1.593	1.387	1.502	1.564	1.663	1.478	0.014	0.857126	0.171	0.046	-0.07	-0.091
PF3D7_1440000	conserved Plasmodium protein, unknown function		0.656	0.677	0.734	0.653	0.696	0.577	0.801	0.555	0.02275	0.7179	-0.04	0.1	-0.067	0.098
PF3D7_1440100	conserved Plasmodium protein, unknown function		-0.297	-0.443	-0.393	-0.349	-0.284	-0.741	-0.287	-0.61	0.11	0.394041	-0.013	0.298	-0.106	0.261
PF3D7_1440900	conserved Plasmodium protein, unknown function		0.85	0.792	0.727	0.749	0.815	0.794	0.861	0.955	-0.07675	0.138051	0.035	-0.002	-0.134	-0.206
PF3D7_1441100	conserved Plasmodium protein, unknown function		-1.179	-1.905	-1.342	-1.933	-1.291	-1.864	-1.381	-1.819	-0.001	0.996848	0.112	-0.041	0.039	-0.114
PF3D7_1441500	conserved Plasmodium protein, unknown function		-0.315	-0.476	-0.427	-0.385	-0.283	-0.451	-0.36	-0.44	-0.01725	0.751027	-0.032	-0.025	-0.067	0.055
PF3D7_1442400	conserved Plasmodium protein, unknown function		-0.591	-0.491	-0.481	-0.391	-0.558	-0.384	-0.515	-0.604	0.02675	0.683998	-0.033	-0.107	0.034	0.213
PF3D7_1442700	conserved Plasmodium protein, unknown function		1.107	1.117	1.251	1.226	1.111	1.18	1.222	1.103	0.02125	0.664756	-0.004	-0.063	0.029	0.123
PF3D7_1442800	conserved Plasmodium protein, unknown function		-0.693	-0.308	-0.432	-0.661	-0.779	-0.451	-0.341	-1.127	0.151	0.478519	0.086	0.143	-0.091	0.466
PF3D7_1443100	conserved Plasmodium protein, unknown function		0.31	0.28	0.367	0.307	0.326	0.328	0.363	0.242	0.00125	0.969672	-0.016	-0.048	0.004	0.065
PF3D7_1444000	conserved Plasmodium protein, unknown function		2.916	2.813	3.193	3.18	3.053	2.819	2.969	2.81	0.11275	0.354012	-0.137	-0.006	0.224	0.37
PF3D7_1444100	conserved Plasmodium protein, unknown function		2.496	2.246	2.48	2.136	2.552	1.894	2.642	2.095	0.04375	0.834374	-0.056	0.352	-0.162	0.041
PF3D7_1444400	conserved Plasmodium protein, unknown function		-0.364	-0.117	0.066	-0.283	-0.414	0.018	-0.242	-0.227	0.04175	0.759433	0.05	-0.135	0.308	-0.056
PF3D7_1444600	conserved Plasmodium protein, unknown function		2.516	2.238	2.712	2.015	2.79	1.896	2.675	2.185	-0.01625	0.952129	-0.274	0.342	0.037	-0.17
PF3D7_1444900	conserved Plasmodium protein, unknown function		NA	2.237	2.282	2.211	2.291	2.35	2.25	2.452	-0.0924167	0.15196	NA	-0.113	0.032	-0.241
PF3D7_1445500	conserved Plasmodium protein, unknown function		0.538	0.834	0.354	0.708	0.455	0.873	0.433	0.875	-0.0505	0.766048	0.083	-0.039	-0.079	-0.167
PF3D7_1445700	conserved Plasmodium protein, unknown function		-0.484	-0.616	-0.443	-0.463	-0.462	-0.569	-0.585	-0.694	0.076	0.262611	-0.022	-0.047	0.142	0.231
PF3D7_1446100	conserved Plasmodium protein, unknown function		3.889	4.049	4.098	3.924	4.1	4.224	4.037	4.157	-0.1395	0.0713498	-0.211	-0.175	0.061	-0.233
PF3D7_1446700	conserved Plasmodium protein, unknown function		1.121	1.055	1.219	1.108	1.063	1.167	1.146	1.103	0.006	0.88923	0.058	-0.112	0.073	0.005
PF3D7_1447100	conserved Plasmodium protein, unknown function		1.016	1.138	0.962	1.018	1.056	1.259	0.9	1.359	-0.11	0.352991	-0.04	-0.121	0.062	-0.341
PF3D7_1447400	conserved Plasmodium protein, unknown function		1.376	1.784	1.406	1.706	1.504	1.773	1.517	1.726	-0.062	0.637201	-0.128	0.011	-0.111	-0.02
PF3D7_1448100	conserved Plasmodium protein, unknown function		-0.62	-0.512	-0.765	-0.62	-0.687	-0.575	-0.703	-0.24	-0.078	0.53799	0.067	0.063	-0.062	-0.38
PF3D7_1448500	conserved Plasmodium protein, unknown function		-0.409	-0.473	-0.431	-0.453	-0.41	-0.477	-0.399	-0.51	0.0075	0.811072	0.001	0.004	-0.032	0.057
PF3D7_1449200	conserved Plasmodium protein, unknown function		-2.025	-2.546	-2.409	-2.573	-1.942	-2.597	-2.399	-2.374	-0.06025	0.758316	-0.083	0.051	-0.01	-0.199
PF3D7_1450200	conserved Plasmodium protein, unknown function		-0.263	-0.226	-0.421	-0.331	-0.263	-0.111	-0.415	-0.175	-0.06925	0.411917	0	-0.115	-0.006	-0.156
PF3D7_1450500	conserved Plasmodium protein, unknown function		1.136	1.239	1.158	1.182	1.257	1.015	1.082	0.983	0.0945	0.196573	-0.121	0.224	0.076	0.199
PF3D7_1450700	conserved Plasmodium protein, unknown function		1.45	1.418	1.438	1.387	1.522	1.516	1.451	1.419	-0.05375	0.109906	-0.072	-0.098	-0.013	-0.032
PF3D7_1451000	conserved Plasmodium protein, unknown function		-0.266	-0.387	-0.275	-0.278	-0.196	-0.232	-0.294	-0.182	-0.0755	0.0940747	-0.07	-0.155	0.019	-0.096
PF3D7_1451200	conserved Plasmodium protein, unknown function		-1.909	-2.137	-1.908	-2.037	-1.921	-2.118	-1.924	-1.996	-0.008	0.915282	0.012	-0.019	0.016	-0.041
PF3D7_1452400	conserved Plasmodium protein, unknown function		1.838	1.744	1.758	1.693	1.797	1.801	1.736	1.68	0.00475	0.912632	0.041	-0.057	0.022	0.013
PF3D7_1452600	conserved Plasmodium protein, unknown function		-0.301	-0.325	-0.458	-0.325	-0.396	-0.356	-0.487	-0.358	0.047	0.356502	0.095	0.031	0.029	0.033
PF3D7_1452800	conserved Plasmodium protein, unknown function		2.696	2.452	2.607	2.514	2.872	2.369	2.779	2.367	-0.0295	0.844169	-0.176	0.083	-0.172	0.147
PF3D7_1453000	conserved Plasmodium protein, unknown function		-0.488	-0.148	-0.325	-0.064	-0.43	-0.12	-0.386	-0.111	0.0055	0.966873	-0.058	-0.028	0.061	0.047
PF3D7_1453200	conserved Plasmodium protein, unknown function		0.354	0.416	0.552	0.404	0.189	0.543	0.449	0.417	0.032	0.723246	0.165	-0.127	0.103	-0.013
PF3D7_1453900	conserved Plasmodium protein, unknown function		0.263	0.312	0.26	0.285	0.293	0.412	0.284	0.387	-0.064	0.114304	-0.03	-0.1	-0.024	-0.102
PF3D7_1454200	conserved Plasmodium protein, unknown function		-0.998	-0.981	-0.981	-0.928	-1.106	-0.882	-1.071	-0.917	0.022	0.715349	0.108	-0.099	0.09	-0.011
PF3D7_1454800	conserved Plasmodium protein, unknown function		3.702	3.415	3.285	3.126	3.482	3.702	3.44	3.648	-0.186	0.224619	0.22	-0.287	-0.155	-0.522
PF3D7_1455700	conserved Plasmodium protein, unknown function		-0.627	-0.766	-0.724	-0.766	-0.707	-0.769	-0.785	-0.667	0.01125	0.801197	0.08	0.003	0.061	-0.099
PF3D7_1456200	conserved Plasmodium protein, unknown function		-0.379	-0.46	-0.428	-0.404	-0.358	-0.567	-0.543	-0.638	0.10875	0.130612	-0.021	0.107	0.115	0.234
PF3D7_1456300	conserved Plasmodium protein, unknown function		-0.628	-0.675	-0.535	-0.528	-0.415	-0.632	-0.433	-0.503	-0.09575	0.167349	-0.213	-0.043	-0.102	-0.025
PF3D7_1456400	conserved Plasmodium protein, unknown function		4.58	4.678	4.658	4.423	4.568	4.454	4.94	4.51	-0.03325	0.797823	0.012	0.224	-0.282	-0.087
PF3D7_1456500	conserved Plasmodium protein, unknown function		2.541	2.604	2.536	2.585	2.538	2.66	2.552	2.565	-0.01225	0.717303	0.003	-0.056	-0.016	0.02
PF3D7_1456700	conserved Plasmodium protein, unknown function		0.441	0.289	0.309	0.293	0.339	0.352	0.327	0.394	-0.02	0.627123	0.102	-0.063	-0.018	-0.101
PF3D7_1457100	conserved Plasmodium protein, unknown function		4.956	5.017	4.833	4.834	4.87	5.16	4.946	4.939	-0.06875	0.410776	0.086	-0.143	-0.113	-0.105
PF3D7_1457400	conserved Plasmodium protein, unknown function		-0.536	-0.479	-0.58	-0.68	-0.533	-0.579	-0.54	-0.701	0.0195	0.746477	-0.003	0.1	-0.04	0.021
PF3D7_1457600	conserved Plasmodium protein, unknown function		-0.842	-0.466	-0.264	-0.381	-1.16	-0.819	-1.148	-0.563	0.43425	0.0626488	0.318	0.353	0.884	0.182
PF3D7_1457800	conserved Plasmodium protein, unknown function		2.545	2.351	2.713	2.369	2.535	2.304	2.791	2.204	0.036	0.825059	0.01	0.047	-0.078	0.165
PF3D7_1457900	conserved Plasmodium protein, unknown function		-0.396	-0.249	-0.373	-0.251	-0.344	-0.134	-0.368	-0.235	-0.047	0.506566	-0.052	-0.115	-0.005	-0.016
PF3D7_1458200	conserved Plasmodium protein, unknown function		-0.659	-0.803	-0.976	-0.973	-0.758	-0.675	-0.77	-0.721	-0.12175	0.174851	0.099	-0.128	-0.206	-0.252
PF3D7_1458300	conserved Plasmodium protein, unknown function		-0.735	-0.706	-0.89	-0.74	-0.75	-0.646	-0.85	-0.803	-0.0055	0.930288	0.015	-0.06	-0.04	0.063
PF3D7_1459500	conserved Plasmodium protein, unknown function		-1.723	-1.539	-1.643	-1.111	-1.596	-1.717	-1.755	-1.643	0.17375	0.263748	-0.127	0.178	0.112	0.532
PF3D7_1459600	conserved Plasmodium protein, unknown function		-0.068	-0.025	-0.026	-0.036	0.089	-0.091	-0.114	-0.225	0.0465	0.506311	-0.157	0.066	0.088	0.189
PF3D7_1460500	conserved Plasmodium protein, unknown function		-0.989	-1.406	-1.228	-1.461	-1.068	-1.442	-1.146	-1.484	0.014	0.928193	0.079	0.036	-0.082	0.023
PF3D7_1461000	conserved Plasmodium protein, unknown function		1.47	1.635	1.598	1.728	1.672	1.784	1.65	1.762	-0.10925	0.132489	-0.202	-0.149	-0.052	-0.034
PF3D7_1461100	conserved Plasmodium protein, unknown function		2.103	2.052	2.028	2.089	2.095	2.073	2.167	2.168	-0.05775	0.101751	0.008	-0.021	-0.139	-0.079
PF3D7_1461700	conserved Plasmodium protein, unknown function		4.294	4.523	4.128	4.798	4.08	4.509	4.417	4.773	-0.009	0.96624	0.214	0.014	-0.289	0.025
PF3D7_1461800	conserved Plasmodium protein, unknown function		4.475	4.17	4.73	4.162	4.572	4.413	4.555	4.328	-0.08275	0.597154	-0.097	-0.243	0.175	-0.166
PF3D7_1462100	conserved Plasmodium protein, unknown function		-0.833	-0.772	-0.927	-1.043	-1.036	-0.828	-1.031	-0.887	0.05175	0.53601	0.203	0.056	0.104	-0.156
PF3D7_1462400	conserved Plasmodium protein, unknown function		-0.396	-0.185	-0.187	-0.214	-0.34	-0.082	-0.22	-0.362	0.0055	0.948639	-0.056	-0.103	0.033	0.148
PF3D7_1462500	conserved Plasmodium protein, unknown function		4.974	4.492	4.704	4.375	5.005	4.419	4.919	4.614	-0.103	0.605525	-0.031	0.073	-0.215	-0.239
PF3D7_1462900	conserved Plasmodium protein, unknown function		-0.424	-0.391	-0.444	-0.524	-0.409	-0.466	-0.397	-0.694	0.04575	0.562798	-0.015	0.075	-0.047	0.17
PF3D7_1463600	conserved Plasmodium protein, unknown function		NA	-0.899	-1.424	-0.603	-1.124	-0.903	-1.45	-0.806	0.0954167	0.731108	NA	0.004	0.026	0.203
PF3D7_1464100	conserved Plasmodium protein, unknown function		-1.091	-1.295	-1.189	-1.559	-1.209	-1.391	-1.184	-1.579	0.05725	0.689288	0.118	0.096	-0.005	0.02
PF3D7_1464300	conserved Plasmodium protein, unknown function		3.035	2.43	2.728	2.298	3.061	2.24	3.039	2.289	-0.0345	0.906025	-0.026	0.19	-0.311	0.009
PF3D7_1464800	conserved Plasmodium protein, unknown function		4.368	3.882	4.484	3.559	4.472	3.696	4.567	3.68	-0.0305	0.927865	-0.104	0.186	-0.083	-0.121
PF3D7_1465600	conserved Plasmodium protein, unknown function	1	4.147	3.917	3.899	3.639	4.165	3.773	4.239	3.639	-0.0535	0.775859	-0.018	0.144	-0.34	0
PF3D7_1466500	conserved Plasmodium protein, unknown function		7.136	7.167	7.048	7.088	7.338	7.383	7.089	7.609	-0.245	0.0670896	-0.202	-0.216	-0.041	-0.521
PF3D7_1466800	conserved Plasmodium protein, unknown function	1	3.188	3.069	3.067	3.14	3.118	3.36	3.058	3.429	-0.12525	0.235822	0.07	-0.291	0.009	-0.289
PF3D7_1466900	conserved Plasmodium protein, unknown function		-0.226	-0.074	-0.126	-0.14	-0.119	0.145	-0.058	0.021	-0.13875	0.0771643	-0.107	-0.219	-0.068	-0.161
PF3D7_1467600	conserved Plasmodium protein, unknown function	1	2.382	2.238	2.393	2.16	2.222	2.362	2.352	2.476	-0.05975	0.466817	0.16	-0.124	0.041	-0.316
PF3D7_1467700	conserved Plasmodium protein, unknown function		0.917	1.199	0.91	1.124	0.895	1.08	0.974	0.96	0.06025	0.493475	0.022	0.119	-0.064	0.164
PF3D7_1467800	conserved Plasmodium protein, unknown function		-0.474	-0.264	-0.673	-0.364	-0.465	-0.272	-0.711	-0.167	-0.04	0.79633	-0.009	0.008	0.038	-0.197
PF3D7_1468000	conserved Plasmodium protein, unknown function		3.165	2.72	3.071	2.602	3.168	2.523	3.236	2.628	0.00075	0.997475	-0.003	0.197	-0.165	-0.026
PF3D7_1468100	conserved Plasmodium protein, unknown function		-1.228	-1.372	-1.248	-1.413	-1.248	-1.323	-1.272	-1.364	-0.0135	0.805478	0.02	-0.049	0.024	-0.049
PF3D7_1468900	conserved Plasmodium protein, unknown function		-0.872	-0.845	-0.921	-0.853	-0.988	-0.977	-0.965	-0.89	0.08225	0.0259199	0.116	0.132	0.044	0.037
PF3D7_1469100	conserved Plasmodium protein, unknown function		1.051	1.137	1.045	1.076	1.008	1.208	1.06	1.217	-0.046	0.44805	0.043	-0.071	-0.015	-0.141
PF3D7_1469500	conserved Plasmodium protein, unknown function		-0.327	-0.094	-0.587	-0.229	-0.259	-0.227	-0.243	-0.384	-0.031	0.787873	-0.068	0.133	-0.344	0.155
PF3D7_1469800	conserved Plasmodium protein, unknown function		1.835	1.781	1.776	1.775	1.887	1.748	1.802	1.766	-0.009	0.800608	-0.052	0.033	-0.026	0.009
PF3D7_1470100	conserved Plasmodium protein, unknown function		0.465	0.343	0.293	0.333	0.487	0.203	0.498	0.267	-0.00525	0.952269	-0.022	0.14	-0.205	0.066
PF3D7_1470200	conserved Plasmodium protein, unknown function		0.258	0.203	0.189	0.294	0.19	-0.062	0.247	-0.037	0.1515	0.114572	0.068	0.265	-0.058	0.331
PF3D7_1470300	conserved Plasmodium protein, unknown function		0.57	0.296	0.54	0.289	0.511	0.479	0.565	0.427	-0.07175	0.411724	0.059	-0.183	-0.025	-0.138
PF3D7_1470700	conserved Plasmodium protein, unknown function		0.265	0.223	0.376	0.275	0.219	0.157	0.362	0.266	0.03375	0.555192	0.046	0.066	0.014	0.009
PF3D7_1470800	conserved Plasmodium protein, unknown function		-0.467	-0.376	-0.33	-0.383	-0.514	-0.297	-0.374	-0.368	-0.00075	0.989297	0.047	-0.079	0.044	-0.015
PF3D7_1471300	conserved Plasmodium protein, unknown function		-1.54	-1.455	-1.513	-1.304	-1.506	-1.627	-1.513	-1.472	0.0765	0.267453	-0.034	0.172	0	0.168
PF3D7_1471600	conserved Plasmodium protein, unknown function		6.58	6.863	6.71	6.478	6.539	7.015	6.804	6.789	-0.129	0.352882	0.041	-0.152	-0.094	-0.311
PF3D7_1471700	conserved Plasmodium protein, unknown function		7.908	7.991	8.054	7.864	7.929	8.38	7.848	8.072	-0.103	0.439952	-0.021	-0.389	0.206	-0.208
PF3D7_1471800	conserved Plasmodium protein, unknown function		5.129	5.275	5.033	5.212	5.044	5.6	5.215	5.727	-0.23425	0.213923	0.085	-0.325	-0.182	-0.515
PF3D7_1471900	conserved Plasmodium protein, unknown function		1.329	1.115	1.333	1.101	1.37	0.951	1.472	0.975	0.0275	0.859306	-0.041	0.164	-0.139	0.126
PF3D7_1472500	conserved Plasmodium protein, unknown function	1	5.05	3.264	3.684	3.165	2.938	3.088	3.394	3.074	0.66725	0.184511	2.112	0.176	0.29	0.091
PF3D7_1473000	conserved Plasmodium protein, unknown function		-0.4	-0.425	-0.405	-0.294	-0.606	-0.37	-0.428	-0.532	0.103	0.138959	0.206	-0.055	0.023	0.238
PF3D7_1473300	conserved Plasmodium protein, unknown function		3.212	2.83	3.037	2.909	3.261	2.422	3.141	2.69	0.1185	0.597498	-0.049	0.408	-0.104	0.219
PF3D7_1473500	conserved Plasmodium protein, unknown function		0.193	-0.023	-0.109	0.025	0.148	-0.229	-0.048	0.012	0.05075	0.632411	0.045	0.206	-0.061	0.013
PF3D7_1473600	conserved Plasmodium protein, unknown function		-1.765	-1.003	-1.541	-1.05	-1.666	-0.665	-1.308	-0.806	-0.2285	0.470664	-0.099	-0.338	-0.233	-0.244
PF3D7_1473900	conserved Plasmodium protein, unknown function		0.073	-0.007	0.024	-0.122	0.055	-0.155	0.015	-0.12	0.04325	0.534597	0.018	0.148	0.009	-0.002
PF3D7_1474000	conserved Plasmodium protein, unknown function		2.163	1.521	1.996	1.21	2.04	1.32	1.997	1.014	0.12975	0.711708	0.123	0.201	-0.001	0.196
PF3D7_1474400	conserved Plasmodium protein, unknown function	1	4.285	4.156	4.47	4.063	4.382	3.768	4.646	3.985	0.04825	0.830382	-0.097	0.388	-0.176	0.078
PF3D7_1475100	conserved Plasmodium protein, unknown function		-0.341	-0.442	-0.375	-0.493	-0.326	-0.354	-0.391	-0.455	-0.03125	0.503916	-0.015	-0.088	0.016	-0.038
PF3D7_1475800	conserved Plasmodium protein, unknown function		-0.646	-1.069	-0.617	-0.31	-0.328	-0.363	-0.677	-0.155	-0.27975	0.191541	-0.318	-0.706	0.06	-0.155
PF3D7_1476000	conserved Plasmodium protein, unknown function		-2.456	-2.13	-2.537	-1.996	-2.348	-1.837	-2.418	-1.562	-0.2385	0.363952	-0.108	-0.293	-0.119	-0.434
PF3D7_1029000	conserved Plasmodium protein, unknown function, pseudogene		-1.55	-1.417	-1.62	-0.941	-1.362	-1.695	-1.594	-1.248	0.09275	0.632654	-0.188	0.278	-0.026	0.307
PF3D7_1220200	conserved Plasmodium protein, unknown function, pseudogene		-1.29	-1.087	-1.426	-1.148	-1.273	-1.209	-1.319	-1.464	0.0785	0.431762	-0.017	0.122	-0.107	0.316
PF3D7_0208700	conserved Plasmodium protein, unknown function, unspecified product		0.717	0.857	0.799	0.918	0.73	0.98	0.793	0.804	-0.004	0.955405	-0.013	-0.123	0.006	0.114
PF3D7_0313700	conserved Plasmodium protein, unknown function, unspecified product		-0.892	-0.854	-0.977	-0.787	-0.748	-0.958	-0.765	-0.788	-0.06275	0.354824	-0.144	0.104	-0.212	0.001
PF3D7_0103300	conserved protein, unknown function		-0.235	-0.066	-0.029	-0.011	-0.185	-0.12	-0.038	-0.266	0.067	0.378381	-0.05	0.054	0.009	0.255
PF3D7_0104500	conserved protein, unknown function		-0.405	-0.24	-0.455	-0.376	-0.434	-0.281	-0.409	-0.21	-0.0355	0.631259	0.029	0.041	-0.046	-0.166
PF3D7_0105500	conserved protein, unknown function		0.902	0.85	0.647	0.576	0.415	0.974	0.637	0.718	0.05775	0.693355	0.487	-0.124	0.01	-0.142
PF3D7_0106000	conserved protein, unknown function		-0.635	-0.588	-0.421	-0.455	-0.521	-0.617	-0.509	-0.554	0.0255	0.669613	-0.114	0.029	0.088	0.099
PF3D7_0107100	conserved protein, unknown function		0.226	0.304	0.377	0.424	0.299	0.196	0.311	0.257	0.067	0.232845	-0.073	0.108	0.066	0.167
PF3D7_0108100	conserved protein, unknown function		2.039	2.133	2.108	2.238	2.085	2.158	2.03	2.125	0.03	0.567619	-0.046	-0.025	0.078	0.113
PF3D7_0108600	conserved protein, unknown function		0.831	0.992	1.055	1.088	0.887	1.066	1.205	1.373	-0.14125	0.276187	-0.056	-0.074	-0.15	-0.285
PF3D7_0111200	conserved protein, unknown function		-0.525	-0.382	-0.422	-0.564	-0.479	-0.342	-0.509	-0.149	-0.1035	0.305999	-0.046	-0.04	0.087	-0.415
PF3D7_0111700	conserved protein, unknown function		-1.779	-1.806	-1.815	-1.883	-1.778	-1.815	-1.849	-1.787	-0.0135	0.638421	-0.001	0.009	0.034	-0.096
PF3D7_0111900	conserved protein, unknown function		-0.775	-0.431	-1.122	-0.578	-1.108	-0.607	-1.126	-0.43	0.09125	0.706884	0.333	0.176	0.004	-0.148
PF3D7_0209400	conserved protein, unknown function		-1.156	-0.572	-1.264	-0.72	-1.188	-0.925	-1.209	-0.927	0.13425	0.49468	0.032	0.353	-0.055	0.207
PF3D7_0210600	conserved protein, unknown function		0.628	0.476	0.52	0.451	0.606	0.619	0.506	0.649	-0.07625	0.177414	0.022	-0.143	0.014	-0.198
PF3D7_0213000	conserved protein, unknown function		0.78	0.87	0.583	0.825	0.755	1.031	0.744	1.034	-0.1265	0.266752	0.025	-0.161	-0.161	-0.209
PF3D7_0213200	conserved protein, unknown function		1.22	1.168	1.224	1.274	1.35	1.087	1.287	1.25	-0.022	0.727038	-0.13	0.081	-0.063	0.024
PF3D7_0213300	conserved protein, unknown function		1.114	0.812	1.136	1.138	1.324	1.096	1.239	1.158	-0.15425	0.150705	-0.21	-0.284	-0.103	-0.02
PF3D7_0213700	conserved protein, unknown function		1.211	1.2	1.231	1.22	1.251	1.419	1.19	1.374	-0.093	0.132926	-0.04	-0.219	0.041	-0.154
PF3D7_0213800	conserved protein, unknown function		4.318	4.662	4.261	4.239	4.223	4.341	4.282	4.501	0.03325	0.783033	0.095	0.321	-0.021	-0.262
PF3D7_0214400	conserved protein, unknown function		1.078	1.093	1.148	1.084	1.083	1.123	1.074	1.11	0.00325	0.874417	-0.005	-0.03	0.074	-0.026
PF3D7_0217400	conserved protein, unknown function		0.351	0.413	0.37	0.561	0.296	0.404	0.327	0.122	0.1365	0.123539	0.055	0.009	0.043	0.439
PF3D7_0218100	conserved protein, unknown function		1.354	1.426	1.368	1.535	1.443	1.588	1.406	1.71	-0.116	0.202367	-0.089	-0.162	-0.038	-0.175
PF3D7_0219100	conserved protein, unknown function	1	1.377	1.42	1.564	1.159	1.447	1.562	1.567	1.453	-0.12725	0.207624	-0.07	-0.142	-0.003	-0.294
PF3D7_0301900	conserved protein, unknown function		0.81	0.557	0.644	0.499	0.795	0.619	0.879	0.566	-0.08725	0.416066	0.015	-0.062	-0.235	-0.067
PF3D7_0304900	conserved protein, unknown function		-0.847	-0.92	-0.667	-0.765	-0.763	-0.687	-0.676	-0.58	-0.12325	0.111503	-0.084	-0.233	0.009	-0.185
PF3D7_0305400	conserved protein, unknown function		0.088	0.179	0.292	0.297	0.311	0.075	0.374	-0.08	0.044	0.718853	-0.223	0.104	-0.082	0.377
PF3D7_0306000	conserved protein, unknown function		0.936	1.055	0.816	1.086	0.889	1.089	0.841	1.004	0.0175	0.840508	0.047	-0.034	-0.025	0.082
PF3D7_0308700	conserved protein, unknown function		-1.397	-1.419	-1.727	-1.313	-1.316	-1.696	-1.698	-1.435	0.07225	0.603752	-0.081	0.277	-0.029	0.122
PF3D7_0308800	conserved protein, unknown function		0.381	0.361	0.502	0.535	0.478	0.518	0.386	0.479	-0.0205	0.70475	-0.097	-0.157	0.116	0.056
PF3D7_0311500	conserved protein, unknown function		1.137	1.429	0.909	1.25	0.905	1.358	0.915	1.391	0.039	0.828982	0.232	0.071	-0.006	-0.141
PF3D7_0312000	conserved protein, unknown function		-1.466	-0.957	-1.325	-1.103	-1.406	-1.081	-1.522	-1.061	0.05475	0.747147	-0.06	0.124	0.197	-0.042
PF3D7_0313200	conserved protein, unknown function		1.787	2.062	1.83	1.912	1.933	2.122	1.845	2.062	-0.09275	0.327609	-0.146	-0.06	-0.015	-0.15
PF3D7_0314600	conserved protein, unknown function		-0.66	-0.667	-0.421	-0.579	-0.475	-0.58	-0.313	-0.579	-0.095	0.306643	-0.185	-0.087	-0.108	0
PF3D7_0316400	conserved protein, unknown function		-0.049	-0.037	0.152	-0.041	-0.034	0.004	0.105	-0.174	0.031	0.695668	-0.015	-0.041	0.047	0.133
PF3D7_0317900	conserved protein, unknown function		-1.604	-1.649	-1.772	-1.735	-1.572	-1.645	-1.571	-1.985	0.00325	0.976542	-0.032	-0.004	-0.201	0.25
PF3D7_0318900	conserved protein, unknown function		-0.885	-0.888	-0.9	-0.869	-0.865	-0.791	-0.992	-0.851	-0.01075	0.809759	-0.02	-0.097	0.092	-0.018
PF3D7_0319900	conserved protein, unknown function		-0.708	-0.617	-0.691	-0.508	-0.597	-0.507	-0.679	-0.152	-0.14725	0.282119	-0.111	-0.11	-0.012	-0.356
PF3D7_0320600	conserved protein, unknown function		1.426	1.489	1.362	1.406	1.584	1.626	1.563	1.726	-0.204	0.00387601	-0.158	-0.137	-0.201	-0.32
PF3D7_0321000	conserved protein, unknown function		-0.99	-0.974	-1.1	-1.262	-0.989	-1.06	-1.081	-1.211	0.00375	0.964543	-0.001	0.086	-0.019	-0.051
PF3D7_0323300	conserved protein, unknown function		2.311	2.133	2.152	1.91	2.341	2.125	2.389	2.272	-0.15525	0.173475	-0.03	0.008	-0.237	-0.362
PF3D7_0405800	conserved protein, unknown function		-0.423	-0.014	-0.895	-0.051	-0.468	0.038	-0.57	0.33	-0.17825	0.568232	0.045	-0.052	-0.325	-0.381
PF3D7_0406000	conserved protein, unknown function		-1.126	-1.106	-1.079	-1.122	-1.091	-1.016	-1.134	-1.134	-0.0145	0.643836	-0.035	-0.09	0.055	0.012
PF3D7_0406600	conserved protein, unknown function		1.78	1.743	1.644	1.839	1.858	1.607	1.678	1.656	0.05175	0.477899	-0.078	0.136	-0.034	0.183
PF3D7_0408400	conserved protein, unknown function		1.634	1.731	1.69	1.834	1.688	1.777	1.798	1.776	-0.0375	0.47129	-0.054	-0.046	-0.108	0.058
PF3D7_0410600	conserved protein, unknown function		-0.343	-0.568	-0.543	-0.346	-0.437	-0.629	-0.561	-0.542	0.09225	0.252702	0.094	0.061	0.018	0.196
PF3D7_0415100	conserved protein, unknown function		0.079	0.263	0.168	0.24	0.177	0.362	0.198	0.336	-0.08075	0.245556	-0.098	-0.099	-0.03	-0.096
PF3D7_0416200	conserved protein, unknown function		-0.232	-0.184	-0.16	0.076	-0.232	-0.135	-0.286	-0.193	0.0865	0.296571	0	-0.049	0.126	0.269
PF3D7_0418900	conserved protein, unknown function		2.054	1.816	2.134	1.84	1.89	1.732	2.107	1.968	0.03675	0.751709	0.164	0.084	0.027	-0.128
PF3D7_0501900	conserved protein, unknown function		-0.045	-0.005	-0.068	0.174	-0.122	0.042	-0.059	0.045	0.0375	0.603208	0.077	-0.047	-0.009	0.129
PF3D7_0502700	conserved protein, unknown function		0.401	0.421	0.228	0.417	0.302	0.395	0.345	0.303	0.0305	0.574571	0.099	0.026	-0.117	0.114
PF3D7_0504900	conserved protein, unknown function		2.099	1.98	1.999	2.033	2.02	1.947	2.011	2.109	0.006	0.891991	0.079	0.033	-0.012	-0.076
PF3D7_0505400	conserved protein, unknown function		-0.101	-0.271	0.038	-0.067	-0.074	-0.101	-0.059	-0.235	0.017	0.829768	-0.027	-0.17	0.097	0.168
PF3D7_0505600	conserved protein, unknown function		1.912	2.208	2.01	2.112	1.92	2.185	1.996	2.258	-0.02925	0.78322	-0.008	0.023	0.014	-0.146
PF3D7_0506300	conserved protein, unknown function		-1.172	-1.269	-1.194	-1.107	-1.098	-1.377	-1.224	-1.468	0.10625	0.274848	-0.074	0.108	0.03	0.361
PF3D7_0507000	conserved protein, unknown function		0.059	0.223	0.208	0.611	-0.054	0.197	0.158	0.212	0.147	0.311715	0.113	0.026	0.05	0.399
PF3D7_0507800	conserved protein, unknown function		-0.8	-1.05	-0.93	-1.016	-0.828	-1.075	-1.031	-0.971	0.02725	0.737029	0.028	0.025	0.101	-0.045
PF3D7_0508400	conserved protein, unknown function		2.892	2.82	3.082	2.819	3.061	3.207	3.154	3.048	-0.21425	0.0257489	-0.169	-0.387	-0.072	-0.229
PF3D7_0508600	conserved protein, unknown function		0.929	1.127	0.903	1.079	0.863	1.123	0.852	0.919	0.07025	0.433436	0.066	0.004	0.051	0.16
PF3D7_0509900	conserved protein, unknown function		-0.641	-0.421	-0.64	-0.333	-0.657	-0.568	-0.473	-0.83	0.12325	0.301236	0.016	0.147	-0.167	0.497
PF3D7_0510100	conserved protein, unknown function		-1.499	-1.698	-1.741	-1.804	-1.494	-1.885	-1.725	-1.967	0.08225	0.529357	-0.005	0.187	-0.016	0.163
PF3D7_0512100	conserved protein, unknown function		1.867	1.996	1.935	2.153	1.929	2.067	1.971	2.041	-0.01425	0.842729	-0.062	-0.071	-0.036	0.112
PF3D7_0513000	conserved protein, unknown function		2.012	1.948	2.008	1.882	1.783	2.145	2.066	1.917	-0.01525	0.864965	0.229	-0.197	-0.058	-0.035
PF3D7_0513100	conserved protein, unknown function		1.81	1.826	1.478	1.768	1.597	1.849	1.425	1.814	0.04925	0.714855	0.213	-0.023	0.053	-0.046
PF3D7_0513900	conserved protein, unknown function		0.68	0.41	0.467	0.626	0.552	0.635	0.475	0.772	-0.06275	0.512473	0.128	-0.225	-0.008	-0.146
PF3D7_0515400	conserved protein, unknown function		2.748	2.642	2.478	2.427	2.538	2.745	2.518	2.573	-0.01975	0.834145	0.21	-0.103	-0.04	-0.146
PF3D7_0517100	conserved protein, unknown function		-0.682	-0.462	-0.574	-0.581	-0.672	-0.606	-0.696	-0.7	0.09375	0.109542	-0.01	0.144	0.122	0.119
PF3D7_0518900	conserved protein, unknown function		0.65	0.689	0.743	0.427	0.454	0.711	0.625	0.683	0.009	0.923777	0.196	-0.022	0.118	-0.256
PF3D7_0519900	conserved protein, unknown function		-0.266	0.093	-0.097	0.012	-0.14	0.04	-0.02	0.091	-0.05725	0.557438	-0.126	0.053	-0.077	-0.079
PF3D7_0520800	conserved protein, unknown function		-2.475	-2.753	-2.701	-2.606	-2.502	-3.17	-2.741	-2.988	0.2165	0.219377	0.027	0.417	0.04	0.382
PF3D7_0521200	conserved protein, unknown function		1.792	1.645	1.586	1.712	1.871	1.671	1.817	1.686	-0.0775	0.285877	-0.079	-0.026	-0.231	0.026
PF3D7_0521400	conserved protein, unknown function		-0.923	-0.828	-1.069	-0.851	-1.017	-0.847	-1.115	-1.046	0.0885	0.303677	0.094	0.019	0.046	0.195
PF3D7_0523600	conserved protein, unknown function		0.825	0.557	0.569	0.724	0.707	0.538	0.628	0.709	0.02325	0.770432	0.118	0.019	-0.059	0.015
PF3D7_0525300	conserved protein, unknown function		2.244	2.434	2.115	2.297	2.059	2.425	2.061	2.329	0.054	0.65394	0.185	0.009	0.054	-0.032
PF3D7_0525700	conserved protein, unknown function		-1.376	-1.598	-1.436	-1.465	-1.349	-1.37	-1.516	-1.383	-0.06425	0.32726	-0.027	-0.228	0.08	-0.082
PF3D7_0526700	conserved protein, unknown function		0.113	0.358	0.233	0.41	0.08	0.519	0.194	0.466	-0.03625	0.781496	0.033	-0.161	0.039	-0.056
PF3D7_0528300	conserved protein, unknown function		-1.442	-1.315	-1.632	-1.442	-1.45	-1.425	-1.622	-1.24	-0.0235	0.825239	0.008	0.11	-0.01	-0.202
PF3D7_0528900	conserved protein, unknown function		5.146	5.262	4.633	5.082	4.666	5.022	4.813	5.168	0.1135	0.544798	0.48	0.24	-0.18	-0.086
PF3D7_0604400	conserved protein, unknown function	1	4.36	4.144	4.137	4.099	4.135	4.139	4.128	4.178	0.04	0.531237	0.225	0.005	0.009	-0.079
PF3D7_0605200	conserved protein, unknown function		0.877	0.871	0.725	0.652	0.949	0.707	0.884	0.917	-0.083	0.325671	-0.072	0.164	-0.159	-0.265
PF3D7_0611500	conserved protein, unknown function		4.502	4.821	4.37	4.8	4.319	4.905	4.537	4.938	-0.0515	0.79162	0.183	-0.084	-0.167	-0.138
PF3D7_0615200	conserved protein, unknown function		5.04	5.223	4.97	5.02	5.053	5.261	5.309	5.228	-0.1495	0.105562	-0.013	-0.038	-0.339	-0.208
PF3D7_0616600	conserved protein, unknown function		2.367	2.623	2.46	2.641	2.466	2.724	2.48	2.815	-0.0985	0.403781	-0.099	-0.101	-0.02	-0.174
PF3D7_0617200	conserved protein, unknown function		-0.81	-1.016	-0.863	-1.063	-0.908	-1.038	-0.873	-1.218	0.07125	0.497586	0.098	0.022	0.01	0.155
PF3D7_0618200	conserved protein, unknown function		-0.67	-0.571	-0.792	-0.613	-0.716	-0.552	-0.729	-0.628	-0.00525	0.936658	0.046	-0.019	-0.063	0.015
PF3D7_0619000	conserved protein, unknown function		0.863	0.981	0.877	0.979	0.806	0.994	0.806	0.993	0.02525	0.701655	0.057	-0.013	0.071	-0.014
PF3D7_0619700	conserved protein, unknown function		0.996	1.119	1.002	1.246	0.929	1.155	0.978	1.124	0.04425	0.602987	0.067	-0.036	0.024	0.122
PF3D7_0622400	conserved protein, unknown function		-1.143	-1.044	-1.116	-0.815	-1.263	-1.007	-1.077	-0.963	0.048	0.646978	0.12	-0.037	-0.039	0.148
PF3D7_0624100	conserved protein, unknown function		2.353	2.22	2.131	2.165	2.277	2.378	2.258	2.323	-0.09175	0.150414	0.076	-0.158	-0.127	-0.158
PF3D7_0624400	conserved protein, unknown function		-0.291	-0.307	-0.405	-0.359	-0.217	-0.509	-0.234	-0.388	-0.0035	0.963689	-0.074	0.202	-0.171	0.029
PF3D7_0625700	conserved protein, unknown function		0.424	0.536	0.493	0.367	0.47	0.652	0.576	0.454	-0.083	0.214108	-0.046	-0.116	-0.083	-0.087
PF3D7_0630600	conserved protein, unknown function		0.34	0.516	0.235	0.429	0.295	0.615	0.34	0.564	-0.0735	0.489745	0.045	-0.099	-0.105	-0.135
PF3D7_0703600	conserved protein, unknown function		0.51	0.67	0.314	0.62	0.47	0.607	0.362	0.559	0.029	0.771816	0.04	0.063	-0.048	0.061
PF3D7_0703700	conserved protein, unknown function		-2.195	-2.073	-2.379	-2.038	-2.621	-2.474	-2.361	-2.25	0.25525	0.0603629	0.426	0.401	-0.018	0.212
PF3D7_0706200	conserved protein, unknown function		0.552	0.696	0.654	0.422	0.453	0.908	0.62	0.494	-0.03775	0.762789	0.099	-0.212	0.034	-0.072
PF3D7_0709800	conserved protein, unknown function		1.044	1.446	1.234	1.682	1.158	1.348	1.269	1.345	0.0715	0.638207	-0.114	0.098	-0.035	0.337
PF3D7_0709900	conserved protein, unknown function		2.587	2.792	2.792	2.562	2.705	2.779	2.752	2.869	-0.093	0.242934	-0.118	0.013	0.04	-0.307
PF3D7_0710100	conserved protein, unknown function		1.281	1.393	1.551	1.551	1.158	1.545	1.365	1.576	0.033	0.786817	0.123	-0.152	0.186	-0.025
PF3D7_0710300	conserved protein, unknown function		-0.724	-0.175	-0.607	0.162	-0.756	-0.377	-0.615	-0.161	0.14125	0.581192	0.032	0.202	0.008	0.323
PF3D7_0710500	conserved protein, unknown function		0.963	0.734	0.933	0.824	0.937	0.954	0.974	1.107	-0.1295	0.0943703	0.026	-0.22	-0.041	-0.283
PF3D7_0711100	conserved protein, unknown function		-0.813	-0.514	-0.82	-0.544	-0.824	-0.48	-0.898	-0.537	0.012	0.93096	0.011	-0.034	0.078	-0.007
PF3D7_0714600	conserved protein, unknown function		-0.547	-0.776	-0.63	-0.68	-0.629	-0.76	-0.558	-0.655	-0.00775	0.906994	0.082	-0.016	-0.072	-0.025
PF3D7_0715700	conserved protein, unknown function		2.373	2.415	2.385	2.322	2.35	2.47	2.428	2.441	-0.0485	0.181964	0.023	-0.055	-0.043	-0.119
PF3D7_0716300	conserved protein, unknown function		-1.841	-2.231	-2.041	-2.363	-2.053	-2.205	-2.078	-2.25	0.0275	0.831173	0.212	-0.026	0.037	-0.113
PF3D7_0718800	conserved protein, unknown function		3.111	3.047	3.646	2.679	3.674	3.284	3.14	2.89	-0.12625	0.642054	-0.563	-0.237	0.506	-0.211
PF3D7_0719000	conserved protein, unknown function		1.551	1.454	1.273	1.5	1.451	1.406	1.473	1.579	-0.03275	0.659738	0.1	0.048	-0.2	-0.079
PF3D7_0719800	conserved protein, unknown function		-0.129	-0.13	-0.178	-0.194	-0.045	-0.091	-0.154	-0.037	-0.076	0.0529052	-0.084	-0.039	-0.024	-0.157
PF3D7_0720200	conserved protein, unknown function		0.372	0.428	0.423	0.435	0.44	0.4	0.303	0.433	0.0205	0.57605	-0.068	0.028	0.12	0.002
PF3D7_0720600	conserved protein, unknown function		-0.822	-0.917	-0.826	-0.827	-0.817	-1.117	-0.73	-0.686	-0.0105	0.919601	-0.005	0.2	-0.096	-0.141
[truncated: 3,452 more rows]
[truncated: 3 more columns]
